# Supplementary material for: Genetic landscape of interval and screen detected breast cancer
Source: NPJ Precis Oncol. 2024 May 28;8:122. doi: 10.1038/s41698-024-00618-6 (PMC11133314; doi:10.1038/s41698-024-00618-6)
Supplement: Supplementary file 2 — Supplementary Data 1-7 [file 41698_2024_618_MOESM2_ESM.xlsx]

## Sheet: Supplementary Data 1
Supplementary Data 2: Germline variants
Germline variants identified in this cohort that are not labeled "Benign" in ClinVar and also have CADD score > 30
Chromosome	Position	Reference	Alternative	Gene	SNP
chr13	32326615	T	G	BRCA2	rs81002899
chr13	32344651	A	T	BRCA2	rs80358916
chr13	32357803	T	C	BRCA2	rs376460800
chr13	32363535	T	C	BRCA2	rs398122602
chr13	32398489	A	T	BRCA2	rs11571833
chr17	43091924	G	A	BRCA1	rs62625308
chr17	43095924	T	G	BRCA1	rs80358033
chr16	23603471	G	C	PALB2	rs118203998
chr22	28695868	AG	A	CHEK2	rs555607708
chr22	28734439	G	A	CHEK2	rs587781269
chr11	108312424	G	T	ATM	rs587779852
chr11	108316114	G	A	ATM	rs778031266
chr11	108326133	GA	G	ATM	-
chr11	108329238	G	A	ATM	rs786203394
chr11	108331916	CTTTG	C	ATM	rs1555124506
chr11	108335959	A	T	ATM	rs371638537
chr11	108353881	G	A	ATM	rs17174393
chr17	61716051	G	A	BRIP1	rs137852986
chr2	47803506	C	CA	MSH6	-
chr2	47803506	C	CT	MSH6	rs587779258
chr2	47806805	C	G	MSH6	rs863225420
chr2	214781201	C	A	BARD1	rs1064793049

## Sheet: Supplementary Data 2
Supplementary Data 3: Polygenic scores
P values are IBC vs SDBC
The PubMed ID corresponds to the reference for the GWAS used to generate PGS
The GWAS for which results quoted in the main manuscript are based on are boldened
KS test: Kolmogorov-Smirnov test
Cohort	PGS	KS_test_p	t_test_p	mean_IBC	mean_SDBC	95%_CI_IBC	95%_CI_SDBC	PubMed ID
all	breast_carcinoma_GCST004988	0.633105	0.178293	0.304132	0.417647	(0.18783249409122277, 0.43500010946663864)	(0.3231454389661767, 0.5121477939600316)	29059683
all	breast_carcinoma_GCST007236	0.788081	0.82724	0.226312	0.316224	(0.17385905358318945, 0.4240012443809852)	(0.22171085856067418, 0.4107378133393068)	25751625
all	breast_cancer_GCST90018799	0.679101	0.31467	0.161525	0.29195	(0.09811729778052813, 0.3277135001872455)	(0.19409670165585893, 0.38980420724118403)	34594039
all	age_at_menopause_GCST90029037	0.106976	0.0912298	0.137973	0.0331186	(0.045781471084546596, 0.2790257112291226)	(-0.05998090498565313, 0.1262180689296427)	29892013
all	bmi_GCST90029007	0.634082	0.868863	-0.0055743	-0.0213191	(-0.15340227391173747, 0.08549922657416739)	(-0.1131953859679702, 0.07055723675020188)	29892013
all	breast_cancer_GCST90011804	0.551395	0.840824	0.187501	0.320861	(0.18287545496524632, 0.42875393397080513)	(0.2338117277272699, 0.4079105985679734)	32887889
all	breast_density_DA_HC22	0.0940356	0.248262	-0.125053	-0.104151	(-0.1251619032824522, 0.08332781616895045)	(-0.19431482328131908, -0.013987426732631925)	35414113
all	breast_density_NDA_HC22	0.329429	0.345123	0.203833	0.102826	(-0.09159928732864668, 0.1542560903593907)	(0.014196755582433829, 0.19145530436991126)	35414113
all	breast_density_PMD_HC22	0.996771	0.595613	-0.0964666	-0.0232451	(-0.09443063878535395, 0.12228052895563181)	(-0.10779074499632729, 0.061300477882610005)	35414113
all	age_at_menopause_LZ21	1	0.694519	0.293602	0.102857	(-0.036723223817494044, 0.19115905899834312)	(0.030658164829261703, 0.17505641366661945)	34050765
all	age_at_menopause_KR21	0.179243	0.473135	0.190135	0.0467007	(-0.016229083463672467, 0.2194340588187605)	(-0.04593299518416612, 0.13933438925165742)	34349264
all	age_at_menarche_FD17	0.63288	0.175032	-0.0242736	-0.0732572	(-0.09360659991750242, 0.1473713592756032)	(-0.15930458838025058, 0.012790223471407791)	28436984
all	breast_cancer_PGS000001	0.838832	0.925327	0.288706	0.308899	(0.1846397911944313, 0.4191652515908665)	(0.21959747643721522, 0.3982007941363373)	25855707
all	breast_erpos_cancer_PGS000002	0.270109	0.758119	0.308341	0.317055	(0.17517247383817738, 0.41244889467271284)	(0.22679697006871452, 0.40731312957522287)	25855707
all	breast_erneg_cancer_PGS000003	0.306772	0.333086	0.216561	0.128571	(0.08568017822758693, 0.3136472257012319)	(0.040098608005368866, 0.2170431928251242)	25855707
all	breast_cancer_PGS000515	0.376514	0.201296	0.232922	0.34599	(0.13784425604870376, 0.3655400415757988)	(0.2568287285798963, 0.4351514004032568)	32991828
all	breast_cancer_PGS000516	0.263878	0.195415	0.290197	0.384211	(0.16572334447418763, 0.40946226553206216)	(0.29728728726696496, 0.47113474706159286)	32991828
all	breast_cancer_PGS000514	0.135317	0.101945	0.260335	0.346218	(0.0931973830555007, 0.3412052469475445)	(0.25202889429701625, 0.44040750589299127)	32991828
all	bmi_PGS000841	0.645283	0.82411	0.0479592	-0.0761098	(-0.21664129622928435, 0.029714067126154334)	(-0.1692609890248757, 0.0170414691232941)	34737425
all	visceral_adipose_tissue_PGS000844	0.690283	0.677301	-0.0359262	-0.0217219	(-0.17257919967712929, 0.06518944651736988)	(-0.11446527290049296, 0.071021443927019)	34737425
all	breast_cancer_PGS001336	0.251389	0.209501	0.366553	0.34567	(0.13580847867039997, 0.36955207606837054)	(0.2573278426341322, 0.43401191653869053)	35324888
all	cigarettes_per_day_PGS001130	0.049417	0.00805358	-0.0151111	0.116884	(-0.19805782699932356, 0.03925938824851276)	(0.029719369532074352, 0.20404856721568107)	35324888
all	breast_cancer_PGS001804	0.0638824	0.551586	0.261804	0.355443	(0.19225712032873538, 0.4309215089702834)	(0.26910344204298586, 0.4417828626691165)	34995502
all	breast_cancer_PGS002015	0.0781706	0.244559	0.295237	0.371742	(0.1650665803669342, 0.40706270023587454)	(0.2863478712787107, 0.45713564762667874)	34995502
all	age_at_menarche_PGS001915	0.862924	0.563864	0.0404967	-0.00434637	(-0.07935059513296583, 0.157906827347095)	(-0.09481144096172055, 0.08611871073583809)	34995502
all	age_at_menarche_PGS002131	0.979407	0.981042	-0.0167613	0.000331928	(-0.12093682680996258, 0.1179800593879131)	(-0.09090331977810194, 0.09156717585541278)	34995502
all	ever_smoked_PGS001911	0.446469	0.770197	-0.0186465	-0.0439476	(-0.14081677306891244, 0.09745523397490122)	(-0.1354140121673855, 0.047518733059138334)	34995502
all	ever_smoked_PGS002126	0.901658	0.740043	0.0262446	0.0192752	(-0.12593859664745652, 0.11290952504403347)	(-0.0749430263246649, 0.11349344423546967)	34995502
all	length_of_menstrual_cycle_PGS001913	0.595487	0.988574	-0.371511	0.0370621	(-0.07885007955359691, 0.15075036198882477)	(-0.0590553868282747, 0.13317959069315383)	34995502
all	length_of_menstrual_cycle_PGS002129	0.0565768	0.178704	-0.0207658	-0.0341389	(-0.04484227562555765, 0.18987411838410095)	(-0.13218174545206618, 0.06390399584420037)	34995502
all	body_fat_percentage_PGS001917	0.457725	0.137958	-0.128847	-0.0236135	(-0.25616836869355725, -0.020446557157166464)	(-0.11764985226509958, 0.07042280112663793)	34995502
all	overweight_PGS001825	0.876199	0.961865	-0.120157	-0.0961537	(-0.2162376545682689, 0.016586717277004503)	(-0.1899553787809874, -0.0023519634572587156)	34995502
all	alcohol_drinker_PGS001901	0.266359	0.468812	-0.0596265	0.0357686	(-0.13261533691993327, 0.09583262082826778)	(-0.05512983418094812, 0.1266669989530611)	34995502
all	nicotine_dependence_PGS001830	0.171711	0.20673	-0.154078	-0.0021924	(-0.2178725590936285, 0.021458033256377212)	(-0.09298403367838551, 0.08859923436008901)	34995502
all	addicted_to_substance_PGS002124	0.0310335	0.209518	-0.130424	0.0286753	(-0.18048477021622156, 0.052355356216469626)	(-0.0595004593486823, 0.11685099417562865)	34995502
all	bmi_PGS000027	0.159074	0.335752	-0.143107	-0.104719	(-0.2977035982506142, -0.05253257985787403)	(-0.18832263868763513, -0.021115741919779163)	31002795
all	drinks_per_week_PGS000203	0.602213	0.927716	0.0571365	0.0236037	(-0.08904305228960979, 0.15057166136236713)	(-0.07274076533252737, 0.11994809334232621)	32555147
lobular	breast_carcinoma_GCST004988	0.550348	0.110478	0.426549	0.688452	(0.08539846480253899, 0.6614597717798658)	(0.42262797881741104, 0.9542755779551417)	29059683
lobular	breast_carcinoma_GCST007236	0.371145	0.21809	0.294607	0.489473	(-0.05119636678981476, 0.5342398973563021)	(0.21640850768222564, 0.7625383261096073)	25751625
lobular	breast_cancer_GCST90018799	0.828427	0.556517	0.230568	0.337779	(-0.043083494843549175, 0.49619944616039985)	(0.07609323349661673, 0.599464159231782)	34594039
lobular	age_at_menopause_GCST90029037	0.93102	0.497075	-0.0229015	-0.0213782	(-0.14904925128313096, 0.34062133747219303)	(-0.2607777128122498, 0.21802122139285057)	29892013
lobular	bmi_GCST90029007	0.755171	0.154784	-0.219537	-0.00699213	(-0.6060310520642396, 0.006065811854988334)	(-0.28063217629206266, 0.2666479211980414)	29892013
lobular	breast_cancer_GCST90011804	0.474037	0.142915	0.187501	0.469092	(-0.08863688051936894, 0.49323481085431586)	(0.24430277972570427, 0.6938814359553596)	32887889
lobular	breast_density_DA_HC22	0.655246	0.863269	-0.0927889	-0.104255	(-0.4471677321507722, 0.17102784943639607)	(-0.35313928261446964, 0.1446285281540738)	35414113
lobular	breast_density_NDA_HC22	0.597563	0.698322	0.203833	0.136556	(-0.17277218057772228, 0.32124096610658803)	(-0.0723348680763024, 0.34544676679632846)	35414113
lobular	breast_density_PMD_HC22	0.436227	0.356359	-0.0964666	0.212584	(-0.20467917105948513, 0.30505639300961)	(-0.027714599639293902, 0.45288253770973985)	35414113
lobular	age_at_menopause_LZ21	1	0.536768	0.293602	0.0729631	(-0.02180299844259362, 0.34673806705255406)	(-0.14216075737924616, 0.288087002883276)	34050765
lobular	age_at_menopause_KR21	0.716609	0.645309	0.212681	0.169483	(0.014763973447612627, 0.4885141566147526)	(-0.08953789459086153, 0.4285031917382985)	34349264
lobular	age_at_menarche_FD17	0.704942	0.962106	-0.134244	0.0117017	(-0.2941483898717696, 0.3353240524959086)	(-0.20637156802297144, 0.22977489197749587)	28436984
lobular	breast_cancer_PGS000001	0.990959	0.80101	0.329383	0.324939	(0.09406215942718155, 0.6500060060365899)	(0.07482633227003116, 0.5750525475727242)	25855707
lobular	breast_erpos_cancer_PGS000002	0.970986	0.768391	0.314722	0.326872	(0.10048933961252082, 0.666357294886699)	(0.06772545535797708, 0.5860191785475102)	25855707
lobular	breast_erneg_cancer_PGS000003	0.289169	0.946106	0.359251	0.15564	(-0.07872964556560491, 0.41203244819656343)	(-0.060064871356377586, 0.3713445117813824)	25855707
lobular	breast_cancer_PGS000515	0.755171	0.556026	0.426624	0.326509	(0.17349647452271688, 0.6797972807440407)	(0.09920322055563113, 0.5538142805724838)	32991828
lobular	breast_cancer_PGS000516	0.6392	0.985568	0.549826	0.414493	(0.12394269385242485, 0.711628320400468)	(0.19030538080541756, 0.6386809023125082)	32991828
lobular	breast_cancer_PGS000514	0.0740291	0.0314638	0.312647	0.577288	(-0.12304759308105817, 0.48490777679870634)	(0.361714640278487, 0.7928611451779628)	32991828
lobular	bmi_PGS000841	0.498812	0.806198	0.0281408	-0.180117	(-0.5102416444261775, 0.05480829590625508)	(-0.4444858898319882, 0.08425125468102682)	34737425
lobular	visceral_adipose_tissue_PGS000844	0.228864	0.121819	-0.343614	-0.0440141	(-0.6106441725504537, -0.044413542498335346)	(-0.27838096877694063, 0.1903528288803825)	34737425
lobular	breast_cancer_PGS001336	0.142574	0.341865	0.4944	0.239703	(0.1088940899216872, 0.7566717810497487)	(-0.01311581508781795, 0.4925220792211716)	35324888
lobular	cigarettes_per_day_PGS001130	0.151497	0.220076	0.16264	0.190614	(-0.21418674780419134, 0.2102787260949906)	(-0.0337292707213194, 0.4149576164706148)	35324888
lobular	breast_cancer_PGS001804	0.460473	0.551383	0.482049	0.348697	(0.1683347698981063, 0.7516756225313443)	(0.11006054593030448, 0.5873329471342199)	34995502
lobular	breast_cancer_PGS002015	0.62485	0.808161	0.536278	0.43174	(0.0902343790574977, 0.684794980657975)	(0.21041995019572896, 0.6530610010850997)	34995502
lobular	age_at_menarche_PGS001915	0.38693	0.450168	0.101792	-0.0185416	(-0.17501306786346837, 0.425014439277138)	(-0.25821084417016027, 0.22112756492380986)	34995502
lobular	age_at_menarche_PGS002131	0.858806	0.549496	0.0167969	-0.061658	(-0.24306067911683005, 0.3521232874421366)	(-0.3141423974106784, 0.19082642855782028)	34995502
lobular	ever_smoked_PGS001911	0.120726	0.0795682	0.161239	-0.187731	(-0.08873619118736586, 0.4105834276058016)	(-0.4822773174374175, 0.10681516905385285)	34995502
lobular	ever_smoked_PGS002126	0.0129596	0.0631513	0.318485	-0.0960397	(0.05024760695051264, 0.5164500882173775)	(-0.41097067030464773, 0.21889136539453768)	34995502
lobular	length_of_menstrual_cycle_PGS001913	0.728665	0.563458	-0.436847	0.156821	(-0.2181344368992363, 0.30963541788699733)	(-0.11631254448466466, 0.4299542995161544)	34995502
lobular	length_of_menstrual_cycle_PGS002129	0.281226	0.723205	-0.00745798	0.0864604	(-0.09427305613443415, 0.40571794882284823)	(-0.2033408687479923, 0.3762616723330203)	34995502
lobular	body_fat_percentage_PGS001917	0.108565	0.010899	-0.406154	0.0622126	(-0.6855318061142706, -0.12961768446897776)	(-0.17546251335927027, 0.299887705972684)	34995502
lobular	overweight_PGS001825	0.937687	0.559872	-0.158755	-0.114179	(-0.48116145410134636, 0.04100161595156038)	(-0.36393226131130924, 0.13557403375921862)	34995502
lobular	alcohol_drinker_PGS001901	0.520628	0.596031	0.0530648	0.0886978	(-0.2757575473766635, 0.26362916302050426)	(-0.1473912569880867, 0.324786884440187)	34995502
lobular	nicotine_dependence_PGS001830	0.132247	0.0710846	-0.28463	0.0875502	(-0.5606271055284733, 0.031594476567504304)	(-0.16534339850767565, 0.3404438836755961)	34995502
lobular	addicted_to_substance_PGS002124	0.286337	0.307498	0.0509795	-0.169887	(-0.2393448437914502, 0.27933151992072996)	(-0.43083199516411286, 0.09105720684625587)	34995502
lobular	bmi_PGS000027	0.136404	0.0882203	-0.462604	-0.219029	(-0.7760442124965427, -0.25426560937586695)	(-0.4468303508332452, 0.008771480765343564)	31002795
lobular	drinks_per_week_PGS000203	0.492075	0.460435	-0.320732	-0.0789614	(-0.5262575560230153, 0.06186231391436395)	(-0.36732342486506175, 0.20940070731975344)	32555147
ductal	breast_carcinoma_GCST004988	0.725237	0.365633	0.290956	0.37478	(0.15893838593815512, 0.4345488669487204)	(0.27390855409844467, 0.4756523913847494)	29059683
ductal	breast_carcinoma_GCST007236	0.724546	0.784113	0.221086	0.2888	(0.17317411188845439, 0.4518526533617802)	(0.18799230764557373, 0.389608665261476)	25751625
ductal	breast_cancer_GCST90018799	0.551787	0.387621	0.158135	0.284696	(0.08184977306517874, 0.3375251627262509)	(0.17876833623143756, 0.3906241342701899)	34594039
ductal	age_at_menopause_GCST90029037	0.084895	0.110294	0.159662	0.041745	(0.045322578801031244, 0.3110089789349781)	(-0.05957999001379602, 0.14306991850023154)	29892013
ductal	bmi_GCST90029007	0.61926	0.52353	0.0526037	-0.0235869	(-0.09961111690761548, 0.15759778484771997)	(-0.12129939816090923, 0.07412558228536187)	29892013
ductal	breast_cancer_GCST90011804	0.53765	0.690051	0.180844	0.297397	(0.1938445588519302, 0.4667699519852754)	(0.20289354572020296, 0.3919013960742697)	32887889
ductal	breast_density_DA_HC22	0.0734428	0.152886	-0.125053	-0.104135	(-0.10049667678684113, 0.114101014525332)	(-0.2012872335804949, -0.0069820119607776066)	35414113
ductal	breast_density_NDA_HC22	0.634209	0.370694	0.203833	0.0974869	(-0.11996311016995119, 0.16231618519890753)	(-1.1062680958545679e-05, 0.19498480644645966)	35414113
ductal	breast_density_PMD_HC22	0.920198	0.388745	-0.0964666	-0.0605749	(-0.11525411690547899, 0.12594352232427522)	(-0.15069345034395695, 0.029543718590535444)	35414113
ductal	age_at_menopause_LZ21	1	0.488871	0.293602	0.107589	(-0.07736910401897569, 0.19146360271882973)	(0.03081881898228306, 0.1843597418716047)	34050765
ductal	age_at_menopause_KR21	0.285465	0.646997	0.12327	0.0272654	(-0.06878300084447303, 0.2009885244161428)	(-0.07220872812514892, 0.1267394541171714)	34349264
ductal	age_at_menarche_FD17	0.475444	0.154173	-0.00427749	-0.0867054	(-0.10199162811884316, 0.15873505768631885)	(-0.18048958898883388, 0.007078705491066137)	28436984
ductal	breast_cancer_PGS000001	0.598923	0.797026	0.285836	0.30636	(0.15510590144196473, 0.4155118846381585)	(0.21036165907689408, 0.40235852510479964)	25855707
ductal	breast_erpos_cancer_PGS000002	0.086872	0.603067	0.291993	0.315501	(0.14112949436955352, 0.4040858960280264)	(0.218874653376944, 0.41212746722559246)	25855707
ductal	breast_erneg_cancer_PGS000003	0.696204	0.311462	0.11003	0.124286	(0.07818075794194676, 0.3367685382582407)	(0.027332272445764708, 0.22123997086097397)	25855707
ductal	breast_cancer_PGS000515	0.13696	0.0906143	0.129166	0.349074	(0.08257425272665803, 0.33801896786641805)	(0.25190279608393207, 0.446244784042104)	32991828
ductal	breast_cancer_PGS000516	0.0894625	0.135615	0.265082	0.379418	(0.12225882030537305, 0.3913177431603765)	(0.2848361275678666, 0.47399910356036423)	32991828
ductal	breast_cancer_PGS000514	0.213197	0.337351	0.234758	0.309642	(0.0891804565163552, 0.3623862344381456)	(0.2061521893457542, 0.4131314940809723)	32991828
ductal	bmi_PGS000841	0.762143	0.980878	0.0824815	-0.0596463	(-0.19929013567848097, 0.07589337233021703)	(-0.15947068863855712, 0.040178184467405)	34737425
ductal	visceral_adipose_tissue_PGS000844	0.898523	0.729631	0.0478676	-0.0181933	(-0.11940112727744541, 0.1415935258146439)	(-0.11938253551351502, 0.08299602208816745)	34737425
ductal	breast_cancer_PGS001336	0.126382	0.0555501	0.278042	0.362444	(0.08677160336685324, 0.3333618006561527)	(0.2679205225819124, 0.45696649836851483)	35324888
ductal	cigarettes_per_day_PGS001130	0.028792	0.014921	-0.0553861	0.105213	(-0.23616890215443975, 0.04072228437146229)	(0.010385650866650609, 0.20004056284819777)	35324888
ductal	breast_cancer_PGS001804	0.0900923	0.320091	0.221683	0.356511	(0.14531908344953665, 0.40762703046594245)	(0.26349814762352475, 0.44952395390716404)	34995502
ductal	breast_cancer_PGS002015	0.102988	0.215395	0.240491	0.362244	(0.12902178984195642, 0.39509988275651664)	(0.26941499250365275, 0.4550739579603982)	34995502
ductal	age_at_menarche_PGS001915	0.978747	0.798909	-0.0327869	-0.00209937	(-0.11045223367616883, 0.1484433213475496)	(-0.10017605421780706, 0.09597730536953639)	34995502
ductal	age_at_menarche_PGS002131	0.85325	0.765064	-0.0347267	0.0101444	(-0.14571991340983162, 0.11625856154755951)	(-0.08808848849711276, 0.10837729173673677)	34995502
ductal	ever_smoked_PGS001911	0.317666	0.597556	-0.0606946	-0.021188	(-0.20009745939980894, 0.07032491538544196)	(-0.1167191616765967, 0.07434326137323645)	34995502
ductal	ever_smoked_PGS002126	0.32235	0.180884	-0.0554779	0.0375286	(-0.2113135907251989, 0.061117025198206165)	(-0.06008633571495846, 0.13514346854465176)	34995502
ductal	length_of_menstrual_cycle_PGS001913	0.248609	0.855528	-0.354987	0.0181053	(-0.09484868611804706, 0.16211130327075593)	(-0.08485144676007306, 0.12106206840511183)	34995502
ductal	length_of_menstrual_cycle_PGS002129	0.146189	0.223476	-0.0226537	-0.0532287	(-0.08044897033759224, 0.18610629681808577)	(-0.15752407131593202, 0.05106665122778397)	34995502
ductal	body_fat_percentage_PGS001917	0.930572	0.661142	-0.056082	-0.0371991	(-0.2043065354087028, 0.05511273424915673)	(-0.13973715097291156, 0.06533901602447968)	34995502
ductal	overweight_PGS001825	0.933584	0.796489	-0.0547892	-0.0933004	(-0.20207761237099192, 0.059332798943574114)	(-0.19492059020135183, 0.008319795135900213)	34995502
ductal	alcohol_drinker_PGS001901	0.246481	0.555799	-0.106842	0.0273903	(-0.14834937642340798, 0.10573326934075218)	(-0.07140585650051864, 0.12618653094891502)	34995502
ductal	nicotine_dependence_PGS001830	0.359444	0.608563	-0.0908804	-0.0163979	(-0.18983784760958655, 0.07212314081500058)	(-0.11401333320585921, 0.08121754664476957)	34995502
ductal	addicted_to_substance_PGS002124	0.00884099	0.0746445	-0.166057	0.060106	(-0.21499779905706662, 0.047090917303570526)	(-0.033408717465899074, 0.15362079841878162)	34995502
ductal	bmi_PGS000027	0.472902	0.920394	-0.0554529	-0.0866249	(-0.2319093812554029, 0.04258348493034257)	(-0.17676025379503396, 0.0035105436298576015)	31002795
ductal	drinks_per_week_PGS000203	0.138065	0.533662	0.099266	0.0398388	(-0.03763502683902126, 0.22360097570023685)	(-0.062440830542214186, 0.1421184923961632)	32555147
ERPos	breast_carcinoma_GCST004988	0.55487	0.525147	0.384838	0.399463	(0.14819189066988261, 0.513376689739628)	(0.28084984892808873, 0.5180759896957106)	29059683
ERPos	breast_carcinoma_GCST007236	0.613375	0.431582	0.369461	0.299082	(0.20667684922308396, 0.558113558640317)	(0.18173251024951187, 0.4164311649828203)	25751625
ERPos	breast_cancer_GCST90018799	0.788586	0.908964	0.169595	0.26436	(0.13186078021523198, 0.4204271562460806)	(0.1420513709586194, 0.3866680444233901)	34594039
ERPos	age_at_menopause_GCST90029037	0.240611	0.114713	0.145876	0.0206568	(0.017098897694062004, 0.3514714897853427)	(-0.09570836279163714, 0.13702193013223887)	29892013
ERPos	bmi_GCST90029007	0.685697	0.647629	-0.0465848	-0.0605774	(-0.17773442250194751, 0.14857318657939741)	(-0.17336658618951778, 0.052211812814418855)	29892013
ERPos	breast_cancer_GCST90011804	0.306954	0.509956	0.213779	0.313876	(0.20847151846506806, 0.5515128804400373)	(0.204467680900279, 0.42328447467097075)	32887889
ERPos	breast_density_DA_HC22	0.391971	0.34608	-0.125053	-0.0776233	(-0.12720496302863474, 0.1444173172343214)	(-0.18401809710311645, 0.028771399813028772)	35414113
ERPos	breast_density_NDA_HC22	0.941345	0.382495	0.203833	0.0880249	(-0.17224834205512143, 0.17016841073148373)	(-0.024240722750839022, 0.20029056034609335)	35414113
ERPos	breast_density_PMD_HC22	0.870296	0.475129	-0.0964666	-0.0528165	(-0.14132332862204802, 0.16696717116792056)	(-0.15406480928398553, 0.04843175967737325)	35414113
ERPos	age_at_menopause_LZ21	1	0.4482	0.293602	0.0836989	(-0.1768014830788491, 0.19904938531471303)	(-0.010838713835407493, 0.17823651865844906)	34050765
ERPos	age_at_menopause_KR21	0.444643	0.370587	0.116084	0.0207154	(-0.056672035681276295, 0.28574420532471145)	(-0.09622274187799609, 0.13765351666963213)	34349264
ERPos	age_at_menarche_FD17	0.236317	0.157369	-0.0142739	-0.0870289	(-0.12216689072888005, 0.23261069098186515)	(-0.19458579776286383, 0.020528067751804144)	28436984
ERPos	breast_cancer_PGS000001	0.856692	0.821985	0.363107	0.290526	(0.1521773372929361, 0.47442822591980266)	(0.1760774818320996, 0.40497373959296745)	25855707
ERPos	breast_erpos_cancer_PGS000002	0.533804	0.960444	0.38103	0.308731	(0.15010638075837518, 0.47750567040489683)	(0.1933114164083727, 0.42415050719275116)	25855707
ERPos	breast_erneg_cancer_PGS000003	0.52392	0.266029	0.0687547	0.0781452	(0.029728106993767656, 0.3493456521788889)	(-0.03483261406513649, 0.19112299575990224)	25855707
ERPos	breast_cancer_PGS000515	0.526377	0.412955	0.232922	0.363699	(0.12102049178703303, 0.44224055783285166)	(0.25077520981090307, 0.47662179846957187)	32991828
ERPos	breast_cancer_PGS000516	0.574769	0.613877	0.289854	0.358115	(0.1352357915858307, 0.4791715932117571)	(0.2478915174722787, 0.46833922288837093)	32991828
ERPos	breast_cancer_PGS000514	0.291769	0.303938	0.290757	0.338712	(0.05762108915890024, 0.40049438369254375)	(0.21876439969129255, 0.4586595849289411)	32991828
ERPos	bmi_PGS000841	0.960741	0.823416	0.0115189	-0.0855634	(-0.2829509352655715, 0.0653863365565072)	(-0.20034562358216185, 0.029218914342182725)	34737425
ERPos	visceral_adipose_tissue_PGS000844	0.390852	0.422097	0.0815768	-0.0449458	(-0.13201977875574278, 0.21245112802452332)	(-0.1637108753476822, 0.07381934345422017)	34737425
ERPos	breast_cancer_PGS001336	0.239214	0.15861	0.327143	0.371288	(0.0775339880250493, 0.3861425744064608)	(0.2586493911347229, 0.48392641676872666)	35324888
ERPos	cigarettes_per_day_PGS001130	0.0484271	0.0246924	-0.0139521	0.12996	(-0.271211411999589, 0.07364885477359052)	(0.018794616274392675, 0.24112610866372425)	35324888
ERPos	breast_cancer_PGS001804	0.45022	0.806655	0.250348	0.347709	(0.15713717742290512, 0.49038330721430823)	(0.2407542492943342, 0.45466280992042907)	34995502
ERPos	breast_cancer_PGS002015	0.680576	0.716262	0.302067	0.349983	(0.1490461172765827, 0.4797851779697373)	(0.2425823665323856, 0.45738351071772043)	34995502
ERPos	age_at_menarche_PGS001915	0.945813	0.920512	-0.122966	-0.0202904	(-0.1864373332337045, 0.12615611237142563)	(-0.13214732825646344, 0.09156650898492777)	34995502
ERPos	age_at_menarche_PGS002131	0.630521	0.628122	-0.0512204	0.0102904	(-0.19324713596206758, 0.11897198555763724)	(-0.10030355990874354, 0.12088431888314627)	34995502
ERPos	ever_smoked_PGS001911	0.492164	0.660618	-0.101623	-0.0178525	(-0.23587225913996837, 0.1103630022890785)	(-0.12998554637529877, 0.09428048978328757)	34995502
ERPos	ever_smoked_PGS002126	0.379905	0.300968	-0.0165697	0.0274007	(-0.2401471607770545, 0.08772064265737949)	(-0.08427815639106279, 0.1390794998355542)	34995502
ERPos	length_of_menstrual_cycle_PGS001913	0.441964	0.648091	-0.357138	-0.000966062	(-0.11617223930102581, 0.20712917616228882)	(-0.11609050757155516, 0.11415838351630912)	34995502
ERPos	length_of_menstrual_cycle_PGS002129	0.0534749	0.216213	-0.0327533	-0.09152	(-0.12099286052645034, 0.20049754688768776)	(-0.213917255614004, 0.030877189844929737)	34995502
ERPos	body_fat_percentage_PGS001917	0.797089	0.448984	-0.0897729	-0.0194474	(-0.26056728561923487, 0.06431897343390118)	(-0.1378099361383534, 0.0989150810060813)	34995502
ERPos	overweight_PGS001825	0.95046	0.906449	-0.120157	-0.110642	(-0.26117784734366406, 0.06330330373223642)	(-0.22203622792404998, 0.0007517349992272604)	34995502
ERPos	alcohol_drinker_PGS001901	0.397156	0.266294	-0.190404	0.00213276	(-0.26694423281315977, 0.048179573130361475)	(-0.11183201240082727, 0.11609753326084077)	34995502
ERPos	nicotine_dependence_PGS001830	0.311098	0.456557	-0.0890595	-0.0318935	(-0.2645257367708381, 0.05119693181464795)	(-0.1460090647037207, 0.08222206133444634)	34995502
ERPos	addicted_to_substance_PGS002124	0.00567352	0.0173388	-0.229439	0.102477	(-0.31036832949105464, 0.03903445694919341)	(-0.004823621346468215, 0.20977753876127334)	34995502
ERPos	bmi_PGS000027	0.127049	0.298867	-0.226093	-0.0936495	(-0.3641366027961036, -0.024489845471112298)	(-0.19771705967815978, 0.010418015173749004)	31002795
ERPos	drinks_per_week_PGS000203	0.158512	0.225428	0.0991579	0.0189401	(-0.023072336498739215, 0.3208397002552288)	(-0.10166954396757132, 0.13954972491204692)	32555147
ERNeg	breast_carcinoma_GCST004988	0.235957	0.796457	0.0470475	0.137109	(-0.11615797408559808, 0.4973432895702456)	(-0.12093555691107494, 0.3951541815809646)	29059683
ERNeg	breast_carcinoma_GCST007236	0.733048	0.535211	0.087268	0.0924944	(-0.08834200197953918, 0.5379377989424714)	(-0.17733493776103967, 0.3623237413156022)	25751625
ERNeg	breast_cancer_GCST90018799	0.353862	0.556268	-0.0379987	0.0732954	(-0.28362552546733755, 0.2040983924106956)	(-0.23633198760174504, 0.3829228767620161)	34594039
ERNeg	age_at_menopause_GCST90029037	0.09096	0.29094	0.295728	-0.0190167	(-0.09643278755913534, 0.5945690697503093)	(-0.3888034035036429, 0.3507700884005734)	29892013
ERNeg	bmi_GCST90029007	0.842272	0.691722	0.283154	0.135011	(-0.06684838461920156, 0.5304154047666358)	(-0.2742728667528426, 0.5442940033205539)	29892013
ERNeg	breast_cancer_GCST90011804	0.925608	0.505741	0.287855	0.140412	(-0.015842930216671935, 0.611064391684239)	(-0.21917658155060352, 0.5000008261416155)	32887889
ERNeg	breast_density_DA_HC22	0.955539	0.81455	0.156853	0.0287472	(-0.13823273992020618, 0.2896140478642707)	(-0.3438897128739558, 0.40138404394361)	35414113
ERNeg	breast_density_NDA_HC22	0.271244	0.0334332	0.53262	-0.119023	(0.11779445761422974, 0.7008591520411571)	(-0.5387554288405112, 0.30070897772019006)	35414113
ERNeg	breast_density_PMD_HC22	0.789788	0.894301	-0.191215	-0.032139	(-0.31177917071020905, 0.30833396397516094)	(-0.37170543772199616, 0.3074275141265942)	35414113
ERNeg	age_at_menopause_LZ21	1	0.251101	0.293602	0.258377	(nan, nan)	(0.18633396132590008, 0.3304200259329355)	34050765
ERNeg	age_at_menopause_KR21	0.677133	0.833006	0.382662	0.0368784	(-0.25865493527363925, 0.4378060857562245)	(-0.31683036454844216, 0.39058726066608995)	34349264
ERNeg	age_at_menarche_FD17	0.504024	0.68317	0.10069	-0.149369	(-0.30323599873705664, 0.18262448069970452)	(-0.5448667732903241, 0.2461284264625796)	28436984
ERNeg	breast_cancer_PGS000001	0.450854	0.974772	0.308741	0.365183	(0.0674794174772112, 0.6757247259780079)	(0.12088991299546528, 0.6094758386491121)	25855707
ERNeg	breast_erpos_cancer_PGS000002	0.559442	0.794672	0.222087	0.368939	(0.009164540815118638, 0.6216580201758584)	(0.11731765001274125, 0.6205610359013327)	25855707
ERNeg	breast_erneg_cancer_PGS000003	0.504024	0.281672	0.419104	0.151739	(0.07694882396947067, 0.6829361702241185)	(-0.13030293971934842, 0.4337806997575055)	25855707
ERNeg	breast_cancer_PGS000515	0.842272	0.411891	0.090464	0.305184	(-0.17962066731814944, 0.39979523451153665)	(-0.09365703898692807, 0.7040240992604514)	32991828
ERNeg	breast_cancer_PGS000516	0.203755	0.613868	0.266944	0.25625	(-0.21221906357913636, 0.4772296806337829)	(-0.08457689338260399, 0.5970773571331498)	32991828
ERNeg	breast_cancer_PGS000514	0.271244	0.493395	0.288192	0.10199	(-0.06319947475559534, 0.6106116471193028)	(-0.2727201649130542, 0.47670087582867104)	32991828
ERNeg	bmi_PGS000841	0.733048	0.549924	0.262126	-0.13226	(-0.3112923022939318, 0.3323862971042353)	(-0.4882039606573795, 0.2236833028599555)	34737425
ERNeg	visceral_adipose_tissue_PGS000844	0.559442	0.501622	-0.0512898	0.168883	(-0.2723068250895938, 0.3192282080194533)	(-0.1463159015600788, 0.48408119204827404)	34737425
ERNeg	breast_cancer_PGS001336	0.887243	0.922145	0.477885	0.302666	(0.010909046703967307, 0.5532167179983949)	(-0.0326768522197986, 0.6380090732824462)	35324888
ERNeg	cigarettes_per_day_PGS001130	0.107961	0.243447	-0.104697	0.27322	(-0.3339372190708194, 0.33753807522091905)	(-0.029417958748021333, 0.5758585707684071)	35324888
ERNeg	breast_cancer_PGS001804	0.789788	0.445926	0.32302	0.172828	(0.04154226841002007, 0.6479909412467756)	(-0.16381518987194546, 0.5094703598470475)	34995502
ERNeg	breast_cancer_PGS002015	0.887243	0.651448	0.46153	0.224837	(0.015852120009932857, 0.6383087061974232)	(-0.10225030994643505, 0.5519241711536682)	34995502
ERNeg	age_at_menarche_PGS001915	0.310474	0.37657	0.411995	-0.00232572	(-0.10046241858754446, 0.5465783576974065)	(-0.4115979393983438, 0.4069464973017746)	34995502
ERNeg	age_at_menarche_PGS002131	0.677133	0.352523	0.283336	-0.143502	(-0.2577162896403089, 0.4655417636253135)	(-0.5330669945228587, 0.24606323908487074)	34995502
ERNeg	ever_smoked_PGS001911	0.559442	0.933772	-0.13973	-0.0771864	(-0.39750234938824125, 0.2833375210030016)	(-0.4135866481080629, 0.25921379160271873)	34995502
ERNeg	ever_smoked_PGS002126	0.989927	0.915984	-0.136618	0.0287301	(-0.3807772864259295, 0.38265236311130363)	(-0.31623934572160267, 0.37369957751609545)	34995502
ERNeg	length_of_menstrual_cycle_PGS001913	0.887243	0.237109	-0.472103	0.193741	(-0.40105240107448, 0.15432033624418878)	(-0.31102509334977974, 0.6985069062028126)	34995502
ERNeg	length_of_menstrual_cycle_PGS002129	0.789788	0.344072	0.0217682	0.269117	(-0.2494001959257369, 0.3245870345192195)	(-0.15508279230709016, 0.693317425519284)	34995502
ERNeg	body_fat_percentage_PGS001917	0.955539	0.883587	0.00990775	-0.0196898	(-0.37419701835432484, 0.26180351309396743)	(-0.4202045292833132, 0.38082498118821195)	34995502
ERNeg	overweight_PGS001825	0.353862	0.633642	0.135287	-0.0967717	(-0.2781713671412935, 0.31349637901137434)	(-0.49646733899644585, 0.30292391510934996)	34995502
ERNeg	alcohol_drinker_PGS001901	0.203755	0.186054	-0.0810656	0.42877	(-0.20894684155806403, 0.402617998195307)	(0.010869289531045656, 0.8466700617973939)	34995502
ERNeg	nicotine_dependence_PGS001830	0.559442	0.356664	-0.186936	0.161621	(-0.37145621077923, 0.2567719784373517)	(-0.20047576406675552, 0.5237168481210747)	34995502
ERNeg	addicted_to_substance_PGS002124	0.450854	0.422739	0.0508388	-0.0685517	(-0.1776012245790296, 0.3929418835417142)	(-0.41259336691121207, 0.2754900418864502)	34995502
ERNeg	bmi_PGS000027	0.271244	0.823344	0.260932	-0.0285516	(-0.35320964881060285, 0.4070830836435004)	(-0.30900907962134544, 0.25190587429946715)	31002795
ERNeg	drinks_per_week_PGS000203	0.40036	0.855913	0.0766883	0.00772249	(-0.25006603472512845, 0.35175069521192603)	(-0.3765650236244309, 0.3920100076273225)	32555147
TripleNegative	breast_carcinoma_GCST004988	0.0562258	0.479912	0.0546242	0.291233	(-0.15365918762894457, 0.4418748661050088)	(-0.018726586664581435, 0.6011923298328286)	29059683
TripleNegative	breast_carcinoma_GCST007236	0.900257	0.843473	0.152441	0.14853	(-0.2320947372316543, 0.43897145497720147)	(-0.181412295399663, 0.47847327497294445)	25751625
TripleNegative	breast_cancer_GCST90018799	0.180611	0.393934	-0.120351	0.0428506	(-0.475536808597802, 0.15724578427903294)	(-0.3362892210222606, 0.4219905076856187)	34594039
TripleNegative	age_at_menopause_GCST90029037	0.438866	0.555836	0.246923	-0.0529793	(-0.417518160722295, 0.7544755109214395)	(-0.5423249018444081, 0.43636625853965927)	29892013
TripleNegative	bmi_GCST90029007	0.916908	0.824889	0.564951	0.283125	(-0.09162732864448603, 0.8174609778005055)	(-0.32808748969874707, 0.8943378531511241)	29892013
TripleNegative	breast_cancer_GCST90011804	0.856908	0.800761	0.123797	0.180459	(-0.21809569653532124, 0.4467116940763517)	(-0.26167180260479406, 0.622589550872234)	32887889
TripleNegative	breast_density_DA_HC22	0.503365	0.953456	0.279288	0.0242791	(-0.28397008614992314, 0.36845889819557986)	(-0.5529851453411566, 0.6015434447185356)	35414113
TripleNegative	breast_density_NDA_HC22	0.64191	0.694724	0.203833	0.240784	(-0.2878225062190541, 0.5371621244795821)	(-0.21530544749026034, 0.696874368941464)	35414113
TripleNegative	breast_density_PMD_HC22	0.470712	0.965399	-0.143841	-0.0555947	(-0.4365008815438958, 0.2994540245379366)	(-0.5687470103294963, 0.4575575331925558)	35414113
TripleNegative	age_at_menopause_LZ21	1	0.287551	0.293602	0.237984	(0.29360190471978975, 0.29360190471978975)	(0.12113395235295409, 0.35483329574860883)	34050765
TripleNegative	age_at_menopause_KR21	0.93364	0.397593	0.19689	0.173442	(-0.682657486591389, 0.4316200121588556)	(-0.2726128949765798, 0.6194970903405536)	34349264
TripleNegative	age_at_menarche_FD17	0.230402	0.463218	0.255638	-0.17184	(-0.28448662208592074, 0.3778228220761262)	(-0.7151610805287787, 0.37148166331784566)	28436984
TripleNegative	breast_cancer_PGS000001	0.68266	0.795299	0.270345	0.37674	(-0.08512149045745915, 0.7137726294172289)	(0.10659496988765788, 0.6468845267428454)	25855707
TripleNegative	breast_erpos_cancer_PGS000002	0.343189	0.607117	0.202846	0.388501	(-0.13041876276458259, 0.6582012317806696)	(0.10187434898233733, 0.6751278957204887)	25855707
TripleNegative	breast_erneg_cancer_PGS000003	0.761142	0.469843	0.384343	0.125647	(-0.13672743906617096, 0.8293378598098122)	(-0.2582464457583168, 0.5095408096002384)	25855707
TripleNegative	breast_cancer_PGS000515	0.503365	0.216141	0.0473518	0.417242	(-0.36365789708122054, 0.4356847114270481)	(-0.0843490427777211, 0.9188322892112366)	32991828
TripleNegative	breast_cancer_PGS000516	0.375341	0.458603	0.179768	0.343116	(-0.33112113994988857, 0.59327561683816)	(0.0007748080001098168, 0.6854567835226264)	32991828
TripleNegative	breast_cancer_PGS000514	0.520104	0.677317	0.143569	0.115975	(-0.16682182366115367, 0.6761480056303153)	(-0.44665942420346355, 0.6786088204813128)	32991828
TripleNegative	bmi_PGS000841	0.438866	0.226328	0.381995	-0.016846	(-0.03747897303700176, 0.748169586354622)	(-0.5244471185708868, 0.49075519169368786)	34737425
TripleNegative	visceral_adipose_tissue_PGS000844	0.980496	0.812041	0.358402	0.303192	(-0.18480690573540795, 0.6526132032003321)	(-0.1305269187856729, 0.7369104087194184)	34737425
TripleNegative	breast_cancer_PGS001336	0.375341	0.228148	0.153944	0.517876	(-0.23176751412941804, 0.5870305998119281)	(0.11144352080965741, 0.9243074974901577)	35324888
TripleNegative	cigarettes_per_day_PGS001130	0.11092	0.17485	-0.337839	0.323419	(-0.5933197575154725, 0.4033414352266189)	(-0.0343751071284531, 0.6812129388022965)	35324888
TripleNegative	breast_cancer_PGS001804	0.890104	0.544084	0.365834	0.281067	(0.05877207901013509, 0.8454463222034583)	(-0.15195644308772593, 0.7140900706800749)	34995502
TripleNegative	breast_cancer_PGS002015	0.597286	0.494356	0.564759	0.274066	(0.07986925596177286, 0.8605020266623998)	(-0.1783426524897545, 0.7264747239477864)	34995502
TripleNegative	age_at_menarche_PGS001915	0.520104	0.715362	0.0564003	-0.160915	(-0.49570392482961584, 0.4287014506634668)	(-0.7291433544249554, 0.40731363501235307)	34995502
TripleNegative	age_at_menarche_PGS002131	0.486942	0.650637	-0.130224	-0.292453	(-0.6514226321093621, 0.3765975966943851)	(-0.7698674705012583, 0.184961580982822)	34995502
TripleNegative	ever_smoked_PGS001911	0.879994	0.687034	-0.13973	0.150707	(-0.44093280909352073, 0.48740899510934355)	(-0.30649429643874093, 0.607908481368626)	34995502
TripleNegative	ever_smoked_PGS002126	0.844684	0.723852	-0.148889	0.248772	(-0.45841019993050824, 0.7019589907214058)	(-0.18644335435305578, 0.6839880024074697)	34995502
TripleNegative	length_of_menstrual_cycle_PGS001913	0.868739	0.708389	-0.485217	0.0101879	(-0.5091326749853895, 0.2908333568652371)	(-0.5322621523314619, 0.5526380103156561)	34995502
TripleNegative	length_of_menstrual_cycle_PGS002129	0.597286	0.400965	-0.181467	0.116753	(-0.5574852328806302, 0.2450754514300868)	(-0.4384047103748098, 0.6719113511113267)	34995502
TripleNegative	body_fat_percentage_PGS001917	0.916908	0.969402	0.00990775	-0.0166068	(-0.423838539128824, 0.41530557619972047)	(-0.5472858794454835, 0.5140722325865096)	34995502
TripleNegative	overweight_PGS001825	0.503365	0.705089	0.0496121	0.0730798	(-0.4334240145529196, 0.3318359636250607)	(-0.5099279840075006, 0.6560876129031636)	34995502
TripleNegative	alcohol_drinker_PGS001901	0.916908	0.34265	0.0293663	0.571598	(-0.2102636804269697, 0.6703031698862092)	(-0.04608521138007238, 1.1892809953375822)	34995502
TripleNegative	nicotine_dependence_PGS001830	0.536313	0.34094	-0.00872401	0.353147	(-0.3114118710242931, 0.4597405049820303)	(-0.12091317959179593, 0.8272069777750585)	34995502
TripleNegative	addicted_to_substance_PGS002124	0.909937	0.450986	-0.0246543	-0.174994	(-0.3063218794743558, 0.38827923823060934)	(-0.6715431702361272, 0.3215551676850081)	34995502
TripleNegative	bmi_PGS000027	0.317073	0.396114	0.368814	0.0223738	(-0.23114534567880046, 0.824112615524911)	(-0.3516378731804866, 0.39638556516023843)	31002795
TripleNegative	drinks_per_week_PGS000203	0.503365	0.827332	-0.134923	0.0456734	(-0.3187415330569745, 0.287703830008745)	(-0.47558636923381903, 0.5669332322060631)	32555147
NotTripleNegative	breast_carcinoma_GCST004988	0.760629	0.660808	0.367546	0.384089	(0.16380955821277338, 0.5138279427037669)	(0.27039327935145113, 0.4977850368429266)	29059683
NotTripleNegative	breast_carcinoma_GCST007236	0.408812	0.28892	0.365006	0.287504	(0.22549964120421542, 0.5633645256966354)	(0.1756925661503615, 0.39931534186394596)	25751625
NotTripleNegative	breast_cancer_GCST90018799	0.874523	0.857309	0.213319	0.282707	(0.14372698691633326, 0.45927246274794853)	(0.16081240544222483, 0.4046021812582793)	34594039
NotTripleNegative	age_at_menopause_GCST90029037	0.283887	0.182998	0.142598	0.0519333	(0.027157725875298105, 0.3430154096144795)	(-0.062270092283602856, 0.1661367712022522)	29892013
NotTripleNegative	bmi_GCST90029007	0.722187	0.713272	-0.0568011	-0.0650608	(-0.18083666336173057, 0.12033114394424868)	(-0.17304838358959646, 0.04292679594368258)	29892013
NotTripleNegative	breast_cancer_GCST90011804	0.259229	0.378579	0.26262	0.307458	(0.2286302034808059, 0.5544284301864717)	(0.20263741424052467, 0.41227854253253676)	32887889
NotTripleNegative	breast_density_DA_HC22	0.240269	0.145205	-0.108202	-0.0884678	(-0.08781268197867932, 0.1641194915972623)	(-0.19129456543892917, 0.014358896025779055)	35414113
NotTripleNegative	breast_density_NDA_HC22	0.999998	0.971355	0.203833	0.0712246	(-0.09417020999422455, 0.22959670516558467)	(-0.03801733008208265, 0.18046647145985)	35414113
NotTripleNegative	breast_density_PMD_HC22	0.842028	0.581	-0.0964666	-0.0304572	(-0.1293753227426367, 0.16412056443890177)	(-0.1260462914794751, 0.06513183867427175)	35414113
NotTripleNegative	age_at_menopause_LZ21	1	0.361612	0.293602	0.0999453	(-0.15348081225240132, 0.19231701942875437)	(0.012547233843947417, 0.18734329579461567)	34050765
NotTripleNegative	age_at_menopause_KR21	0.293777	0.395887	0.115783	0.0177458	(-0.058954880775463056, 0.2624355189807916)	(-0.09381440944999869, 0.1293060461068925)	34349264
NotTripleNegative	age_at_menarche_FD17	0.276744	0.209032	-0.0542661	-0.0840067	(-0.1294019074618919, 0.20091564082360275)	(-0.1876428336058067, 0.01962936951909945)	28436984
NotTripleNegative	breast_cancer_PGS000001	0.869534	0.915202	0.345996	0.297188	(0.1523695786785561, 0.4623527217355376)	(0.18932582334343961, 0.4050499976249359)	25855707
NotTripleNegative	breast_erpos_cancer_PGS000002	0.332117	0.951726	0.375468	0.311915	(0.1493923030987012, 0.4627692459416406)	(0.20322694803122887, 0.4206039941483828)	25855707
NotTripleNegative	breast_erneg_cancer_PGS000003	0.57445	0.351975	0.0870051	0.094543	(0.0324729313880435, 0.3322325881785605)	(-0.012979490606562921, 0.2020655352819992)	25855707
NotTripleNegative	breast_cancer_PGS000515	0.892149	0.573229	0.235297	0.347518	(0.14461529088988467, 0.44372462315160943)	(0.23923023460962822, 0.4558056976882505)	32991828
NotTripleNegative	breast_cancer_PGS000516	0.614668	0.689453	0.290025	0.353508	(0.1548464908588535, 0.47624995392107494)	(0.24865312948852342, 0.45836274941620797)	32991828
NotTripleNegative	breast_cancer_PGS000514	0.272149	0.495434	0.313532	0.325154	(0.09725953167330084, 0.4172345577106289)	(0.21217483308938118, 0.43813350327933026)	32991828
NotTripleNegative	bmi_PGS000841	0.868184	0.762176	-0.0175694	-0.101568	(-0.29363530946641647, 0.03128742013417765)	(-0.21067112765576074, 0.007534475666510915)	34737425
NotTripleNegative	visceral_adipose_tissue_PGS000844	0.820058	0.835377	0.0331127	-0.0365466	(-0.17529506043458015, 0.14347660180472122)	(-0.1492509724934349, 0.07615781259686441)	34737425
NotTripleNegative	breast_cancer_PGS001336	0.303908	0.230227	0.350337	0.3525	(0.09677854370190611, 0.3855006730148527)	(0.24572792987051142, 0.45927138479426766)	35324888
NotTripleNegative	cigarettes_per_day_PGS001130	0.0180735	0.0178495	-0.0247612	0.117193	(-0.27577210900589744, 0.05261699278081014)	(0.011368537011656604, 0.2230174283996518)	35324888
NotTripleNegative	breast_cancer_PGS001804	0.323623	0.70492	0.246092	0.343741	(0.1525199118173433, 0.46520307385682463)	(0.24226862369819238, 0.44521403172207363)	34995502
NotTripleNegative	breast_cancer_PGS002015	0.655259	0.533086	0.275181	0.355736	(0.14239726916257658, 0.454422637024538)	(0.25439671112580675, 0.4570747641975085)	34995502
NotTripleNegative	age_at_menarche_PGS001915	0.887257	0.869848	-0.0933804	-0.00667994	(-0.17154665084286636, 0.12739419166407379)	(-0.11377865718103582, 0.10041877960442029)	34995502
NotTripleNegative	age_at_menarche_PGS002131	0.682769	0.497816	-0.0606196	0.0153736	(-0.19940103950225646, 0.10233595315802459)	(-0.09172024740117175, 0.12246744096672492)	34995502
NotTripleNegative	ever_smoked_PGS001911	0.525903	0.747952	-0.0794223	-0.0320145	(-0.22951915609967197, 0.10318399304400841)	(-0.13814615860327872, 0.07411724029934354)	34995502
NotTripleNegative	ever_smoked_PGS002126	0.461363	0.350071	0.0103719	0.0270402	(-0.22596343694407764, 0.09911809778922306)	(-0.08020874907734113, 0.13428920127403982)	34995502
NotTripleNegative	length_of_menstrual_cycle_PGS001913	0.60989	0.999319	-0.381945	0.011824	(-0.138928136021003, 0.16240912893420628)	(-0.10129947197989303, 0.12494741565055262)	34995502
NotTripleNegative	length_of_menstrual_cycle_PGS002129	0.0589487	0.338631	-0.0351163	-0.0740043	(-0.12880068974576211, 0.17357202957839943)	(-0.1916837366495942, 0.04367518499900225)	34995502
NotTripleNegative	body_fat_percentage_PGS001917	0.723866	0.258753	-0.12756	-0.0130477	(-0.2804141605805168, 0.03167642729667586)	(-0.1255436601573191, 0.09944823204269504)	34995502
NotTripleNegative	overweight_PGS001825	0.975802	0.692395	-0.0869734	-0.100506	(-0.21706800104980428, 0.09141385758073495)	(-0.20810925057932508, 0.007097858446012351)	34995502
NotTripleNegative	alcohol_drinker_PGS001901	0.295113	0.339681	-0.156884	0.00963504	(-0.22728797434879655, 0.06717169588767462)	(-0.09809973761283819, 0.11736981364060453)	34995502
NotTripleNegative	nicotine_dependence_PGS001830	0.276732	0.402706	-0.10069	-0.0442272	(-0.27218157239492596, 0.02543277945587935)	(-0.15252854476862188, 0.06407405833567963)	34995502
NotTripleNegative	addicted_to_substance_PGS002124	0.0138966	0.0304632	-0.223371	0.0834706	(-0.2866690903968363, 0.04486139395519423)	(-0.018081619965133536, 0.18502276655637123)	34995502
NotTripleNegative	bmi_PGS000027	0.105205	0.164527	-0.228168	-0.0927244	(-0.3814363167159507, -0.059961756554264195)	(-0.19229518016670025, 0.006846325815182602)	31002795
NotTripleNegative	drinks_per_week_PGS000203	0.222261	0.23955	0.099266	0.0315035	(-0.01110245389458997, 0.31323556506740813)	(-0.08408859052948985, 0.14709563666568215)	32555147

## Sheet: Supplementary Data 3
Supplementary Data 4: Driver mutation frequency
The number of samples that have a nonsynonymous mutation in one of the 67 putative breast cancer driver genes
gene_id	count_mutated_samples_all_interval	frequency_mutated_samples_all_interval	count_mutated_samples_all_screened	frequency_mutated_samples_all_screened	count_mutated_samples_Breast-DuctalCA_interval	frequency_mutated_samples_Breast-DuctalCA_interval	count_mutated_samples_Breast-DuctalCA_screened	frequency_mutated_samples_Breast-DuctalCA_screened	count_mutated_samples_Breast-LobularCA_interval	frequency_mutated_samples_Breast-LobularCA_interval	count_mutated_samples_Breast-LobularCA_screened	frequency_mutated_samples_Breast-LobularCA_screened	count_mutated_samples_er_pos_status_positive_interval	frequency_mutated_samples_er_pos_status_positive_interval	count_mutated_samples_er_pos_status_positive_screened	frequency_mutated_samples_er_pos_status_positive_screened	count_mutated_samples_er_pos_status_negative_interval	frequency_mutated_samples_er_pos_status_negative_interval	count_mutated_samples_er_pos_status_negative_screened	frequency_mutated_samples_er_pos_status_negative_screened	count_mutated_samples_triple_neg_positive_interval	frequency_mutated_samples_triple_neg_positive_interval	count_mutated_samples_triple_neg_positive_screened	frequency_mutated_samples_triple_neg_positive_screened	count_mutated_samples_triple_neg_negative_interval	frequency_mutated_samples_triple_neg_negative_interval	count_mutated_samples_triple_neg_negative_screened	frequency_mutated_samples_triple_neg_negative_screened	all_clonal_fraction_interval	Breast-DuctalCA_clonal_fraction_interval	Breast-LobularCA_clonal_fraction_interval	er_pos_status_positive_clonal_fraction_interval	er_pos_status_negative_clonal_fraction_interval	triple_neg_positive_clonal_fraction_interval	triple_neg_negative_clonal_fraction_interval	all_clonal_fraction_screened	Breast-DuctalCA_clonal_fraction_screened	Breast-LobularCA_clonal_fraction_screened	er_pos_status_positive_clonal_fraction_screened	er_pos_status_negative_clonal_fraction_screened	triple_neg_positive_clonal_fraction_screened	triple_neg_negative_clonal_fraction_screened
ERBB3	3	0.0104167	6	0.012685	2	0.00869565	3	0.00733496	1	0.0172414	3	0.046875	1	0.00689655	2	0.00660066	1	0.025	1	0.0322581	0	0	0	0	2	0.0123457	3	0.00911854	60	50	100	0	100	0	50	100	100	100	100	100	0	100
CASP8	0	0	2	0.00422833	0	0	1	0.00244499	0	0	1	0.015625	0	0	1	0.00330033	0	0	0	0	0	0	0	0	0	0	1	0.00303951	100	100	0	100	0	0	100	0	0	0	0	0	0	0
ARID1B	1	0.00347222	3	0.00634249	1	0.00434783	3	0.00733496	0	0	0	0	1	0.00689655	2	0.00660066	0	0	1	0.0322581	0	0	1	0.05	1	0.00617284	2	0.00607903	100	100	100	100	0	0	100	100	100	0	100	0	0	100
CBFB	13	0.0451389	21	0.0443975	10	0.0434783	18	0.0440098	3	0.0517241	3	0.046875	10	0.0689655	13	0.0429043	0	0	0	0	0	0	0	0	10	0.0617284	14	0.0425532	60	63.6364	50	63.6364	0	0	63.6364	74.0741	69.5652	100	76.4706	0	0	72.2222
AKT1	4	0.0138889	32	0.0676533	4	0.0173913	29	0.0709046	0	0	3	0.046875	3	0.0206897	22	0.0726073	1	0.025	1	0.0322581	1	0.0454545	0	0	3	0.0185185	25	0.0759878	100	100	0	100	100	100	100	100	100	100	100	100	0	100
CIC	0	0	0	0	0	0	0	0	0	0	0	0	0	0	0	0	0	0	0	0	0	0	0	0	0	0	0	0	100	100	0	100	0	0	100	100	0	100	0	0	0	0
NCOR1	7	0.0243056	28	0.0591966	6	0.026087	22	0.0537897	1	0.0172414	6	0.09375	3	0.0206897	17	0.0561056	2	0.05	0	0	2	0.0909091	0	0	3	0.0185185	19	0.0577508	62.5	57.1429	100	33.3333	50	50	33.3333	54.5455	52.6316	66.6667	53.3333	0	0	53.3333
MUC16	0	0	0	0	0	0	0	0	0	0	0	0	0	0	0	0	0	0	0	0	0	0	0	0	0	0	0	0	0	0	0	0	0	0	0	0	0	0	0	0	0	0
TBX3	13	0.0451389	24	0.05074	9	0.0391304	16	0.0391198	4	0.0689655	8	0.125	5	0.0344828	12	0.039604	0	0	2	0.0645161	0	0	0	0	6	0.037037	15	0.0455927	33.3333	30.7692	40	25	0	0	22.2222	58.0645	59.0909	55.5556	61.1111	100	0	60
KMT2C	27	0.09375	41	0.0866808	23	0.1	37	0.0904645	4	0.0689655	4	0.0625	14	0.0965517	30	0.0990099	3	0.075	1	0.0322581	1	0.0454545	1	0.05	14	0.0864198	32	0.0972644	51.4286	45.1613	100	35.2941	100	100	36.8421	62.2222	63.4146	50	56.25	100	0	60
CTCF	2	0.00694444	6	0.012685	2	0.00869565	6	0.0146699	0	0	0	0	2	0.0137931	6	0.019802	0	0	0	0	0	0	0	0	2	0.0123457	6	0.0182371	75	75	0	66.6667	0	0	66.6667	72.7273	72.7273	0	70	0	0	70
MAP3K1	23	0.0798611	80	0.169133	19	0.0826087	74	0.180929	4	0.0689655	6	0.09375	16	0.110345	60	0.19802	1	0.025	0	0	0	0	0	0	17	0.104938	60	0.182371	41.9355	42.3077	40	47.619	100	0	47.8261	41.7391	41.8182	40	43.956	0	0	43.956
SPEN	7	0.0243056	11	0.0232558	5	0.0217391	11	0.0268949	2	0.0344828	0	0	5	0.0344828	9	0.029703	0	0	1	0.0322581	0	0	0	0	5	0.0308642	11	0.0334347	72.7273	66.6667	100	57.1429	100	0	57.1429	43.75	43.75	0	45.4545	25	100	40
NF1	7	0.0243056	11	0.0232558	7	0.0304348	11	0.0268949	0	0	0	0	4	0.0275862	8	0.0264026	1	0.025	0	0	1	0.0454545	0	0	4	0.0246914	9	0.0273556	80	80	0	60	100	100	66.6667	60	60	0	50	0	0	50
PIK3CA	94	0.326389	214	0.452431	69	0.3	185	0.452323	25	0.431034	29	0.453125	49	0.337931	146	0.481848	4	0.1	4	0.129032	0	0	3	0.15	56	0.345679	151	0.458967	95.2941	95	96	92.5	100	0	93.4783	94.3878	94.8571	90.4762	94.2446	100	100	93.662
ZFHX3	1	0.00347222	1	0.00211416	1	0.00434783	1	0.00244499	0	0	0	0	0	0	1	0.00330033	1	0.025	0	0	1	0.0454545	0	0	0	0	1	0.00303951	50	33.3333	100	0	0	0	50	50	50	0	0	100	0	50
RUNX1	9	0.03125	15	0.0317125	6	0.026087	14	0.0342298	3	0.0517241	1	0.015625	6	0.0413793	12	0.039604	0	0	0	0	0	0	0	0	6	0.037037	12	0.0364742	64.7059	66.6667	60	60	0	0	66.6667	38.8889	35.2941	100	35.7143	0	0	40
GATA3	33	0.114583	50	0.105708	29	0.126087	49	0.119804	4	0.0689655	1	0.015625	25	0.172414	41	0.135314	0	0	0	0	0	0	0	0	26	0.160494	43	0.130699	46.875	50	25	47.619	50	50	47.619	38.7755	38.7755	0	34.2105	0	0	35
SF3B1	4	0.0138889	10	0.0211416	4	0.0173913	10	0.0244499	0	0	0	0	4	0.0275862	9	0.029703	0	0	0	0	0	0	0	0	4	0.0246914	10	0.0303951	100	100	100	100	0	0	100	87.5	85.7143	100	100	0	0	100
FOXP1	5	0.0173611	0	0	4	0.0173913	0	0	1	0.0172414	0	0	4	0.0275862	0	0	0	0	0	0	0	0	0	0	4	0.0246914	0	0	36.3636	30	100	30	0	0	30	0	0	0	0	0	0	0
FOXA1	11	0.0381944	18	0.038055	5	0.0217391	13	0.0317848	6	0.103448	5	0.078125	3	0.0206897	9	0.029703	0	0	1	0.0322581	0	0	0	0	3	0.0185185	12	0.0364742	75	71.4286	80	33.3333	100	0	50	71.4286	68.75	80	69.2308	0	0	66.6667
KMT2D	2	0.00694444	2	0.00422833	1	0.00434783	1	0.00244499	1	0.0172414	1	0.015625	1	0.00689655	0	0	0	0	0	0	0	0	0	0	1	0.00617284	1	0.00303951	85.7143	83.3333	100	80	100	0	83.3333	83.3333	75	100	100	100	100	100
SMAD4	0	0	2	0.00422833	0	0	2	0.00488998	0	0	0	0	0	0	1	0.00330033	0	0	1	0.0322581	0	0	0	0	0	0	2	0.00607903	0	0	0	0	0	0	0	0	0	0	0	0	0	0
PTEN	19	0.0659722	24	0.05074	18	0.0782609	20	0.0488998	1	0.0172414	4	0.0625	12	0.0827586	17	0.0561056	2	0.05	0	0	1	0.0454545	0	0	12	0.0740741	19	0.0577508	55.5556	65.2174	0	60	100	100	60	72.7273	87.5	33.3333	86.6667	0	0	87.5
CDH1	54	0.1875	58	0.122622	6	0.026087	8	0.0195599	48	0.827586	50	0.78125	5	0.0344828	5	0.0165017	0	0	1	0.0322581	0	0	0	0	5	0.0308642	6	0.0182371	68	100	65.2174	100	0	0	100	60.4167	71.4286	58.5366	50	100	0	60
FAT1	2	0.00694444	1	0.00211416	2	0.00869565	1	0.00244499	0	0	0	0	1	0.00689655	1	0.00330033	1	0.025	0	0	0	0	0	0	2	0.0123457	1	0.00303951	57.1429	57.1429	0	50	100	100	50	88.8889	85.7143	100	66.6667	100	100	66.6667
FOXO3	0	0	0	0	0	0	0	0	0	0	0	0	0	0	0	0	0	0	0	0	0	0	0	0	0	0	0	0	0	0	0	0	0	0	0	0	0	0	0	0	0	0
SETD1B	0	0	0	0	0	0	0	0	0	0	0	0	0	0	0	0	0	0	0	0	0	0	0	0	0	0	0	0	80	100	0	100	100	100	100	100	100	0	100	0	0	100
MYH9	0	0	0	0	0	0	0	0	0	0	0	0	0	0	0	0	0	0	0	0	0	0	0	0	0	0	0	0	0	0	0	0	0	0	0	0	0	0	0	0	0	0
BRCA2	2	0.00694444	3	0.00634249	2	0.00869565	2	0.00488998	0	0	1	0.015625	2	0.0137931	1	0.00330033	0	0	1	0.0322581	0	0	1	0.05	2	0.0123457	1	0.00303951	50	50	0	33.3333	100	0	33.3333	80	100	66.6667	100	0	0	100
CHD4	0	0	0	0	0	0	0	0	0	0	0	0	0	0	0	0	0	0	0	0	0	0	0	0	0	0	0	0	0	0	0	0	0	0	0	0	0	0	0	0	0	0
PIK3R1	5	0.0173611	9	0.0190275	5	0.0217391	8	0.0195599	0	0	1	0.015625	3	0.0206897	5	0.0165017	2	0.05	2	0.0645161	1	0.0454545	0	0	4	0.0246914	8	0.0243161	80	75	100	50	100	100	66.6667	33.3333	37.5	0	20	50	0	37.5
MEN1	1	0.00347222	5	0.0105708	0	0	4	0.00977995	1	0.0172414	1	0.015625	0	0	3	0.00990099	0	0	0	0	0	0	0	0	0	0	4	0.0121581	83.3333	100	50	100	0	0	100	50	60	0	50	0	0	60
MAP2K4	5	0.0173611	15	0.0317125	5	0.0217391	12	0.0293399	0	0	3	0.046875	5	0.0344828	12	0.039604	0	0	0	0	0	0	0	0	5	0.0308642	12	0.0364742	100	100	0	100	0	0	100	75	81.25	50	78.5714	100	100	78.5714
ESR1	2	0.00694444	3	0.00634249	2	0.00869565	3	0.00733496	0	0	0	0	1	0.00689655	2	0.00660066	0	0	0	0	0	0	0	0	1	0.00617284	2	0.00607903	66.6667	66.6667	0	100	0	0	100	60	50	100	33.3333	0	0	33.3333
ERBB2	6	0.0208333	9	0.0190275	5	0.0217391	6	0.0146699	1	0.0172414	3	0.046875	2	0.0137931	3	0.00990099	2	0.05	1	0.0322581	0	0	0	0	4	0.0246914	4	0.0121581	100	100	100	100	100	0	100	80	71.4286	100	33.3333	100	0	50
TP53	104	0.361111	113	0.238901	103	0.447826	109	0.266504	1	0.0172414	4	0.0625	48	0.331034	60	0.19802	40	1	26	0.83871	22	1	18	0.9	62	0.382716	73	0.221884	95.0617	95	100	91.4286	100	100	93.4783	84.7826	86.3636	50	87.234	80.9524	78.5714	86.2069
CDKN1B	5	0.0173611	12	0.02537	5	0.0217391	11	0.0268949	0	0	1	0.015625	4	0.0275862	10	0.0330033	0	0	0	0	0	0	0	0	4	0.0246914	10	0.0303951	50	50	0	66.6667	0	0	66.6667	38.4615	33.3333	100	33.3333	0	0	33.3333
CDKN2A	0	0	3	0.00634249	0	0	3	0.00733496	0	0	0	0	0	0	2	0.00660066	0	0	1	0.0322581	0	0	0	0	0	0	3	0.00911854	0	0	0	0	0	0	0	75	75	0	66.6667	100	0	75
BCORL1	3	0.0104167	3	0.00634249	2	0.00869565	1	0.00244499	1	0.0172414	2	0.03125	2	0.0137931	1	0.00330033	0	0	0	0	0	0	0	0	2	0.0123457	1	0.00303951	50	33.3333	100	50	0	0	50	80	66.6667	100	50	0	0	50
VAV1	0	0	0	0	0	0	0	0	0	0	0	0	0	0	0	0	0	0	0	0	0	0	0	0	0	0	0	0	100	100	0	0	100	100	0	100	100	100	100	0	0	100
KLF4	0	0	1	0.00211416	0	0	1	0.00244499	0	0	0	0	0	0	1	0.00330033	0	0	0	0	0	0	0	0	0	0	1	0.00303951	0	0	0	0	0	0	0	100	100	0	100	0	0	100
RB1	13	0.0451389	7	0.0147992	11	0.0478261	6	0.0146699	2	0.0344828	1	0.015625	6	0.0413793	3	0.00990099	4	0.1	0	0	3	0.136364	0	0	6	0.037037	4	0.0121581	92.3077	100	66.6667	100	100	100	100	71.4286	66.6667	100	66.6667	0	0	66.6667
RHOA	1	0.00347222	1	0.00211416	0	0	0	0	1	0.0172414	1	0.015625	0	0	0	0	0	0	0	0	0	0	0	0	0	0	0	0	100	0	100	0	0	0	0	100	100	100	100	0	0	100
ARID1A	17	0.0590278	20	0.0422833	10	0.0434783	16	0.0391198	7	0.12069	4	0.0625	7	0.0482759	11	0.0363036	0	0	0	0	0	0	0	0	7	0.0432099	13	0.0395137	66.6667	42.8571	100	66.6667	0	0	66.6667	56.5217	61.1111	40	66.6667	0	0	57.1429

## Sheet: Supplementary Data 4
Supplementary Data 5: Non-driver gene mutation frequency
The number of samples that have a nonsynonymous mutation in any gene that is not one of the 67 putative breast cancer driver genes
gene_id	count_mutated_samples_all_interval	frequency_mutated_samples_all_interval	count_mutated_samples_all_screened	frequency_mutated_samples_all_screened	count_mutated_samples_Breast-DuctalCA_interval	frequency_mutated_samples_Breast-DuctalCA_interval	count_mutated_samples_Breast-DuctalCA_screened	frequency_mutated_samples_Breast-DuctalCA_screened	count_mutated_samples_Breast-LobularCA_interval	frequency_mutated_samples_Breast-LobularCA_interval	count_mutated_samples_Breast-LobularCA_screened	frequency_mutated_samples_Breast-LobularCA_screened	count_mutated_samples_er_pos_status_positive_interval	frequency_mutated_samples_er_pos_status_positive_interval	count_mutated_samples_er_pos_status_positive_screened	frequency_mutated_samples_er_pos_status_positive_screened	count_mutated_samples_er_pos_status_negative_interval	frequency_mutated_samples_er_pos_status_negative_interval	count_mutated_samples_er_pos_status_negative_screened	frequency_mutated_samples_er_pos_status_negative_screened	count_mutated_samples_triple_neg_positive_interval	frequency_mutated_samples_triple_neg_positive_interval	count_mutated_samples_triple_neg_positive_screened	frequency_mutated_samples_triple_neg_positive_screened	count_mutated_samples_triple_neg_negative_interval	frequency_mutated_samples_triple_neg_negative_interval	count_mutated_samples_triple_neg_negative_screened	frequency_mutated_samples_triple_neg_negative_screened	all_clonal_fraction_interval	Breast-DuctalCA_clonal_fraction_interval	Breast-LobularCA_clonal_fraction_interval	er_pos_status_positive_clonal_fraction_interval	er_pos_status_negative_clonal_fraction_interval	triple_neg_positive_clonal_fraction_interval	triple_neg_negative_clonal_fraction_interval	all_clonal_fraction_screened	Breast-DuctalCA_clonal_fraction_screened	Breast-LobularCA_clonal_fraction_screened	er_pos_status_positive_clonal_fraction_screened	er_pos_status_negative_clonal_fraction_screened	triple_neg_positive_clonal_fraction_screened	triple_neg_negative_clonal_fraction_screened
AR	0	0	0	0	0	0	0	0	0	0	0	0	0	0	0	0	0	0	0	0	0	0	0	0	0	0	0	0	66.6667	66.6667	0	66.6667	0	0	66.6667	100	100	0	100	100	100	100
FH	1	0.00347222	1	0.00211416	1	0.00434783	0	0	0	0	1	0.015625	1	0.00689655	0	0	0	0	0	0	0	0	0	0	1	0.00617284	0	0	0	0	0	0	0	0	0	100	0	100	0	0	0	0
ALK	0	0	0	0	0	0	0	0	0	0	0	0	0	0	0	0	0	0	0	0	0	0	0	0	0	0	0	0	0	0	0	0	0	0	0	100	100	100	100	0	0	100
APC	0	0	2	0.00422833	0	0	2	0.00488998	0	0	0	0	0	0	2	0.00660066	0	0	0	0	0	0	0	0	0	0	2	0.00607903	100	100	100	0	0	0	0	75	66.6667	100	66.6667	0	0	66.6667
ATM	4	0.0138889	5	0.0105708	2	0.00869565	5	0.0122249	2	0.0344828	0	0	2	0.0137931	3	0.00990099	0	0	0	0	0	0	0	0	2	0.0123457	3	0.00911854	75	75	0	66.6667	0	0	66.6667	66.6667	66.6667	0	71.4286	0	0	71.4286
ATR	2	0.00694444	2	0.00422833	2	0.00869565	2	0.00488998	0	0	0	0	1	0.00689655	2	0.00660066	0	0	0	0	0	0	0	0	1	0.00617284	2	0.00607903	55.5556	50	100	60	0	0	50	80	75	100	75	0	0	75
B2M	0	0	0	0	0	0	0	0	0	0	0	0	0	0	0	0	0	0	0	0	0	0	0	0	0	0	0	0	0	0	0	0	0	0	0	0	0	0	0	0	0	0
BAX	0	0	0	0	0	0	0	0	0	0	0	0	0	0	0	0	0	0	0	0	0	0	0	0	0	0	0	0	0	0	0	0	0	0	0	0	0	0	0	0	0	0
BCR	0	0	0	0	0	0	0	0	0	0	0	0	0	0	0	0	0	0	0	0	0	0	0	0	0	0	0	0	100	100	0	100	0	0	100	100	100	0	100	0	0	100
BLM	1	0.00347222	0	0	1	0.00434783	0	0	0	0	0	0	0	0	0	0	0	0	0	0	0	0	0	0	0	0	0	0	100	100	0	100	0	0	100	0	0	0	0	0	0	0
BTK	0	0	0	0	0	0	0	0	0	0	0	0	0	0	0	0	0	0	0	0	0	0	0	0	0	0	0	0	75	66.6667	100	100	0	0	66.6667	100	100	0	100	0	0	100
CBL	0	0	0	0	0	0	0	0	0	0	0	0	0	0	0	0	0	0	0	0	0	0	0	0	0	0	0	0	0	0	0	0	0	0	0	0	0	0	0	0	0	0
DCC	0	0	0	0	0	0	0	0	0	0	0	0	0	0	0	0	0	0	0	0	0	0	0	0	0	0	0	0	0	0	0	0	0	0	0	0	0	0	0	0	0	0
DEK	0	0	0	0	0	0	0	0	0	0	0	0	0	0	0	0	0	0	0	0	0	0	0	0	0	0	0	0	50	50	0	0	100	100	0	0	0	0	0	0	0	0
EED	0	0	1	0.00211416	0	0	1	0.00244499	0	0	0	0	0	0	1	0.00330033	0	0	0	0	0	0	0	0	0	0	1	0.00303951	100	100	0	0	100	0	0	0	0	0	0	0	0	0
ELL	0	0	0	0	0	0	0	0	0	0	0	0	0	0	0	0	0	0	0	0	0	0	0	0	0	0	0	0	0	0	0	0	0	0	0	0	0	0	0	0	0	0
ELN	0	0	0	0	0	0	0	0	0	0	0	0	0	0	0	0	0	0	0	0	0	0	0	0	0	0	0	0	0	0	0	0	0	0	0	0	0	0	0	0	0	0
ERG	0	0	0	0	0	0	0	0	0	0	0	0	0	0	0	0	0	0	0	0	0	0	0	0	0	0	0	0	100	100	0	100	0	0	100	0	0	0	0	0	0	0
EZR	0	0	0	0	0	0	0	0	0	0	0	0	0	0	0	0	0	0	0	0	0	0	0	0	0	0	0	0	0	0	0	0	0	0	0	0	0	0	0	0	0	0
FAS	0	0	0	0	0	0	0	0	0	0	0	0	0	0	0	0	0	0	0	0	0	0	0	0	0	0	0	0	0	0	0	0	0	0	0	0	0	0	0	0	0	0
FES	0	0	0	0	0	0	0	0	0	0	0	0	0	0	0	0	0	0	0	0	0	0	0	0	0	0	0	0	0	0	0	0	0	0	0	0	0	0	0	0	0	0
FEV	0	0	0	0	0	0	0	0	0	0	0	0	0	0	0	0	0	0	0	0	0	0	0	0	0	0	0	0	0	0	0	0	0	0	0	0	0	0	0	0	0	0
FUS	0	0	0	0	0	0	0	0	0	0	0	0	0	0	0	0	0	0	0	0	0	0	0	0	0	0	0	0	0	0	0	0	0	0	0	0	0	0	0	0	0	0
HLF	0	0	0	0	0	0	0	0	0	0	0	0	0	0	0	0	0	0	0	0	0	0	0	0	0	0	0	0	0	0	0	0	0	0	0	0	0	0	0	0	0	0
ID3	1	0.00347222	0	0	1	0.00434783	0	0	0	0	0	0	1	0.00689655	0	0	0	0	0	0	0	0	0	0	1	0.00617284	0	0	100	100	0	100	0	0	100	0	0	0	0	0	0	0
IGH	0	0	0	0	0	0	0	0	0	0	0	0	0	0	0	0	0	0	0	0	0	0	0	0	0	0	0	0	0	0	0	0	0	0	0	0	0	0	0	0	0	0
IGK	0	0	0	0	0	0	0	0	0	0	0	0	0	0	0	0	0	0	0	0	0	0	0	0	0	0	0	0	0	0	0	0	0	0	0	0	0	0	0	0	0	0
IGL	0	0	0	0	0	0	0	0	0	0	0	0	0	0	0	0	0	0	0	0	0	0	0	0	0	0	0	0	0	0	0	0	0	0	0	0	0	0	0	0	0	0
IL2	0	0	0	0	0	0	0	0	0	0	0	0	0	0	0	0	0	0	0	0	0	0	0	0	0	0	0	0	0	0	0	0	0	0	0	0	0	0	0	0	0	0
ISX	0	0	0	0	0	0	0	0	0	0	0	0	0	0	0	0	0	0	0	0	0	0	0	0	0	0	0	0	0	0	0	0	0	0	0	0	0	0	0	0	0	0
ITK	0	0	0	0	0	0	0	0	0	0	0	0	0	0	0	0	0	0	0	0	0	0	0	0	0	0	0	0	0	0	0	0	0	0	0	0	0	0	0	0	0	0
JUN	0	0	0	0	0	0	0	0	0	0	0	0	0	0	0	0	0	0	0	0	0	0	0	0	0	0	0	0	100	100	0	0	100	100	0	0	0	0	0	0	0	0
KDR	0	0	0	0	0	0	0	0	0	0	0	0	0	0	0	0	0	0	0	0	0	0	0	0	0	0	0	0	0	0	0	0	0	0	0	83.3333	83.3333	0	100	100	100	80
KIT	0	0	0	0	0	0	0	0	0	0	0	0	0	0	0	0	0	0	0	0	0	0	0	0	0	0	0	0	0	0	0	0	0	0	0	100	100	0	100	0	0	100
LCK	0	0	0	0	0	0	0	0	0	0	0	0	0	0	0	0	0	0	0	0	0	0	0	0	0	0	0	0	100	100	0	100	0	0	100	0	0	0	0	0	0	0
LPP	0	0	0	0	0	0	0	0	0	0	0	0	0	0	0	0	0	0	0	0	0	0	0	0	0	0	0	0	0	0	0	0	0	0	0	0	0	0	0	0	0	0
LYN	0	0	0	0	0	0	0	0	0	0	0	0	0	0	0	0	0	0	0	0	0	0	0	0	0	0	0	0	100	100	0	0	100	100	0	100	100	0	100	0	0	100
MAF	0	0	0	0	0	0	0	0	0	0	0	0	0	0	0	0	0	0	0	0	0	0	0	0	0	0	0	0	0	0	0	0	0	0	0	100	100	0	100	0	0	100
MAX	1	0.00347222	1	0.00211416	1	0.00434783	1	0.00244499	0	0	0	0	1	0.00689655	1	0.00330033	0	0	0	0	0	0	0	0	1	0.00617284	1	0.00303951	100	100	0	100	0	0	100	100	100	0	100	0	0	100
MET	0	0	0	0	0	0	0	0	0	0	0	0	0	0	0	0	0	0	0	0	0	0	0	0	0	0	0	0	100	100	0	0	100	0	100	75	75	0	100	0	0	75
MN1	0	0	0	0	0	0	0	0	0	0	0	0	0	0	0	0	0	0	0	0	0	0	0	0	0	0	0	0	0	0	0	0	0	0	0	0	0	0	0	0	0	0
MPL	0	0	0	0	0	0	0	0	0	0	0	0	0	0	0	0	0	0	0	0	0	0	0	0	0	0	0	0	100	100	0	0	100	0	0	100	100	0	100	0	0	100
MSN	0	0	0	0	0	0	0	0	0	0	0	0	0	0	0	0	0	0	0	0	0	0	0	0	0	0	0	0	0	0	0	0	0	0	0	0	0	0	0	0	0	0
MYB	0	0	0	0	0	0	0	0	0	0	0	0	0	0	0	0	0	0	0	0	0	0	0	0	0	0	0	0	0	0	0	0	0	0	0	0	0	0	0	0	0	0
MYC	0	0	0	0	0	0	0	0	0	0	0	0	0	0	0	0	0	0	0	0	0	0	0	0	0	0	0	0	100	100	0	100	100	100	100	0	0	0	0	0	0	0
NBN	1	0.00347222	0	0	1	0.00434783	0	0	0	0	0	0	1	0.00689655	0	0	0	0	0	0	0	0	0	0	1	0.00617284	0	0	0	0	0	0	0	0	0	0	0	0	0	0	0	0
NF2	0	0	1	0.00211416	0	0	1	0.00244499	0	0	0	0	0	0	1	0.00330033	0	0	0	0	0	0	0	0	0	0	1	0.00303951	0	0	0	0	0	0	0	100	100	0	100	0	0	100
NIN	0	0	0	0	0	0	0	0	0	0	0	0	0	0	0	0	0	0	0	0	0	0	0	0	0	0	0	0	0	0	0	0	0	0	0	0	0	0	0	0	0	0
OMD	0	0	0	0	0	0	0	0	0	0	0	0	0	0	0	0	0	0	0	0	0	0	0	0	0	0	0	0	0	0	0	0	0	0	0	0	0	0	0	0	0	0
PML	0	0	0	0	0	0	0	0	0	0	0	0	0	0	0	0	0	0	0	0	0	0	0	0	0	0	0	0	0	0	0	0	0	0	0	0	0	0	0	0	0	0
QKI	0	0	0	0	0	0	0	0	0	0	0	0	0	0	0	0	0	0	0	0	0	0	0	0	0	0	0	0	0	0	0	0	0	0	0	0	0	0	0	0	0	0
REL	0	0	0	0	0	0	0	0	0	0	0	0	0	0	0	0	0	0	0	0	0	0	0	0	0	0	0	0	100	100	0	0	100	100	0	0	0	0	0	0	0	0
RET	0	0	0	0	0	0	0	0	0	0	0	0	0	0	0	0	0	0	0	0	0	0	0	0	0	0	0	0	0	0	0	0	0	0	0	50	50	0	50	0	0	50
SET	0	0	0	0	0	0	0	0	0	0	0	0	0	0	0	0	0	0	0	0	0	0	0	0	0	0	0	0	0	0	0	0	0	0	0	0	0	0	0	0	0	0
SKI	0	0	0	0	0	0	0	0	0	0	0	0	0	0	0	0	0	0	0	0	0	0	0	0	0	0	0	0	0	0	0	0	0	0	0	0	0	0	0	0	0	0
SMO	0	0	0	0	0	0	0	0	0	0	0	0	0	0	0	0	0	0	0	0	0	0	0	0	0	0	0	0	100	100	0	0	0	0	0	50	50	0	0	100	100	0
SRC	0	0	0	0	0	0	0	0	0	0	0	0	0	0	0	0	0	0	0	0	0	0	0	0	0	0	0	0	0	0	0	0	0	0	0	100	0	100	0	0	0	0
SYK	0	0	0	0	0	0	0	0	0	0	0	0	0	0	0	0	0	0	0	0	0	0	0	0	0	0	0	0	50	0	100	0	0	0	0	100	100	0	0	0	0	0
TEC	0	0	0	0	0	0	0	0	0	0	0	0	0	0	0	0	0	0	0	0	0	0	0	0	0	0	0	0	0	0	0	0	0	0	0	0	0	0	0	0	0	0
TFG	0	0	0	0	0	0	0	0	0	0	0	0	0	0	0	0	0	0	0	0	0	0	0	0	0	0	0	0	0	0	0	0	0	0	0	0	0	0	0	0	0	0
TNC	0	0	0	0	0	0	0	0	0	0	0	0	0	0	0	0	0	0	0	0	0	0	0	0	0	0	0	0	0	0	0	0	0	0	0	0	0	0	0	0	0	0
TPR	0	0	0	0	0	0	0	0	0	0	0	0	0	0	0	0	0	0	0	0	0	0	0	0	0	0	0	0	0	0	0	0	0	0	0	0	0	0	0	0	0	0
TRA	0	0	0	0	0	0	0	0	0	0	0	0	0	0	0	0	0	0	0	0	0	0	0	0	0	0	0	0	0	0	0	0	0	0	0	0	0	0	0	0	0	0
TRB	0	0	0	0	0	0	0	0	0	0	0	0	0	0	0	0	0	0	0	0	0	0	0	0	0	0	0	0	0	0	0	0	0	0	0	0	0	0	0	0	0	0
TRD	0	0	0	0	0	0	0	0	0	0	0	0	0	0	0	0	0	0	0	0	0	0	0	0	0	0	0	0	0	0	0	0	0	0	0	0	0	0	0	0	0	0
VHL	0	0	0	0	0	0	0	0	0	0	0	0	0	0	0	0	0	0	0	0	0	0	0	0	0	0	0	0	0	0	0	0	0	0	0	0	0	0	0	0	0	0
WAS	0	0	0	0	0	0	0	0	0	0	0	0	0	0	0	0	0	0	0	0	0	0	0	0	0	0	0	0	0	0	0	0	0	0	0	0	0	0	0	0	0	0
WRN	0	0	0	0	0	0	0	0	0	0	0	0	0	0	0	0	0	0	0	0	0	0	0	0	0	0	0	0	0	0	0	0	0	0	0	0	0	0	0	0	0	0
WT1	0	0	1	0.00211416	0	0	1	0.00244499	0	0	0	0	0	0	0	0	0	0	0	0	0	0	0	0	0	0	0	0	100	100	0	0	0	0	0	0	0	0	0	0	0	0
XPA	0	0	0	0	0	0	0	0	0	0	0	0	0	0	0	0	0	0	0	0	0	0	0	0	0	0	0	0	0	0	0	0	0	0	0	0	0	0	0	0	0	0
XPC	0	0	0	0	0	0	0	0	0	0	0	0	0	0	0	0	0	0	0	0	0	0	0	0	0	0	0	0	0	0	0	0	0	0	0	0	0	0	0	0	0	0
A1CF	0	0	0	0	0	0	0	0	0	0	0	0	0	0	0	0	0	0	0	0	0	0	0	0	0	0	0	0	0	0	0	0	0	0	0	0	0	0	0	0	0	0
ABI1	0	0	0	0	0	0	0	0	0	0	0	0	0	0	0	0	0	0	0	0	0	0	0	0	0	0	0	0	0	0	0	0	0	0	0	0	0	0	0	0	0	0
ABL1	0	0	0	0	0	0	0	0	0	0	0	0	0	0	0	0	0	0	0	0	0	0	0	0	0	0	0	0	66.6667	66.6667	0	50	0	0	50	33.3333	0	50	0	0	0	0
ABL2	0	0	0	0	0	0	0	0	0	0	0	0	0	0	0	0	0	0	0	0	0	0	0	0	0	0	0	0	50	0	100	0	0	0	0	100	100	0	100	100	100	100
AFDN	0	0	0	0	0	0	0	0	0	0	0	0	0	0	0	0	0	0	0	0	0	0	0	0	0	0	0	0	0	0	0	0	0	0	0	0	0	0	0	0	0	0
AFF1	0	0	0	0	0	0	0	0	0	0	0	0	0	0	0	0	0	0	0	0	0	0	0	0	0	0	0	0	0	0	0	0	0	0	0	0	0	0	0	0	0	0
AFF3	0	0	0	0	0	0	0	0	0	0	0	0	0	0	0	0	0	0	0	0	0	0	0	0	0	0	0	0	0	0	0	0	0	0	0	0	0	0	0	0	0	0
AFF4	0	0	0	0	0	0	0	0	0	0	0	0	0	0	0	0	0	0	0	0	0	0	0	0	0	0	0	0	100	100	100	100	0	0	100	100	100	100	100	0	0	100
AKT2	0	0	1	0.00211416	0	0	1	0.00244499	0	0	0	0	0	0	1	0.00330033	0	0	0	0	0	0	0	0	0	0	1	0.00303951	0	0	0	0	0	0	0	100	100	0	100	0	0	100
AKT3	0	0	0	0	0	0	0	0	0	0	0	0	0	0	0	0	0	0	0	0	0	0	0	0	0	0	0	0	100	100	0	100	0	0	100	100	100	0	100	0	0	100
ANK1	0	0	0	0	0	0	0	0	0	0	0	0	0	0	0	0	0	0	0	0	0	0	0	0	0	0	0	0	0	0	0	0	0	0	0	0	0	0	0	0	0	0
ARAF	0	0	0	0	0	0	0	0	0	0	0	0	0	0	0	0	0	0	0	0	0	0	0	0	0	0	0	0	100	100	0	100	0	0	100	100	0	100	0	0	0	0
ARNT	0	0	0	0	0	0	0	0	0	0	0	0	0	0	0	0	0	0	0	0	0	0	0	0	0	0	0	0	0	0	0	0	0	0	0	0	0	0	0	0	0	0
ATF1	0	0	0	0	0	0	0	0	0	0	0	0	0	0	0	0	0	0	0	0	0	0	0	0	0	0	0	0	0	0	0	0	0	0	0	0	0	0	0	0	0	0
ATIC	0	0	0	0	0	0	0	0	0	0	0	0	0	0	0	0	0	0	0	0	0	0	0	0	0	0	0	0	0	0	0	0	0	0	0	0	0	0	0	0	0	0
ATRX	2	0.00694444	1	0.00211416	2	0.00869565	1	0.00244499	0	0	0	0	1	0.00689655	1	0.00330033	1	0.025	0	0	0	0	0	0	2	0.0123457	1	0.00303951	87.5	87.5	0	100	50	0	100	58.3333	66.6667	33.3333	50	0	0	62.5
BAP1	0	0	1	0.00211416	0	0	1	0.00244499	0	0	0	0	0	0	1	0.00330033	0	0	0	0	0	0	0	0	0	0	1	0.00303951	100	100	0	100	0	0	100	80	66.6667	100	0	100	0	50
BCL2	0	0	0	0	0	0	0	0	0	0	0	0	0	0	0	0	0	0	0	0	0	0	0	0	0	0	0	0	0	0	0	0	0	0	0	0	0	0	0	0	0	0
BCL3	0	0	0	0	0	0	0	0	0	0	0	0	0	0	0	0	0	0	0	0	0	0	0	0	0	0	0	0	0	0	0	0	0	0	0	0	0	0	0	0	0	0
BCL6	0	0	0	0	0	0	0	0	0	0	0	0	0	0	0	0	0	0	0	0	0	0	0	0	0	0	0	0	0	0	0	0	0	0	0	50	50	0	50	0	0	50
BCL9	0	0	0	0	0	0	0	0	0	0	0	0	0	0	0	0	0	0	0	0	0	0	0	0	0	0	0	0	66.6667	66.6667	0	100	0	0	50	50	33.3333	100	0	100	100	0
BCOR	0	0	0	0	0	0	0	0	0	0	0	0	0	0	0	0	0	0	0	0	0	0	0	0	0	0	0	0	0	0	0	0	0	0	0	100	100	0	100	0	0	100
BMP5	0	0	0	0	0	0	0	0	0	0	0	0	0	0	0	0	0	0	0	0	0	0	0	0	0	0	0	0	0	0	0	0	0	0	0	0	0	0	0	0	0	0
BRAF	1	0.00347222	1	0.00211416	1	0.00434783	0	0	0	0	1	0.015625	0	0	0	0	0	0	0	0	0	0	0	0	0	0	0	0	66.6667	66.6667	0	100	0	0	100	80	75	100	50	0	0	75
BRD3	0	0	0	0	0	0	0	0	0	0	0	0	0	0	0	0	0	0	0	0	0	0	0	0	0	0	0	0	0	0	0	0	0	0	0	0	0	0	0	0	0	0
BRD4	0	0	0	0	0	0	0	0	0	0	0	0	0	0	0	0	0	0	0	0	0	0	0	0	0	0	0	0	80	80	0	66.6667	0	0	66.6667	0	0	0	0	0	0	0
BTG1	0	0	1	0.00211416	0	0	1	0.00244499	0	0	0	0	0	0	1	0.00330033	0	0	0	0	0	0	0	0	0	0	1	0.00303951	0	0	0	0	0	0	0	100	100	0	100	0	0	100
BTG2	0	0	0	0	0	0	0	0	0	0	0	0	0	0	0	0	0	0	0	0	0	0	0	0	0	0	0	0	0	0	0	0	0	0	0	0	0	0	0	0	0	0
CALR	0	0	0	0	0	0	0	0	0	0	0	0	0	0	0	0	0	0	0	0	0	0	0	0	0	0	0	0	0	0	0	0	0	0	0	100	0	100	0	0	0	0
CARS	0	0	0	0	0	0	0	0	0	0	0	0	0	0	0	0	0	0	0	0	0	0	0	0	0	0	0	0	0	0	0	0	0	0	0	0	0	0	0	0	0	0
CBLB	0	0	0	0	0	0	0	0	0	0	0	0	0	0	0	0	0	0	0	0	0	0	0	0	0	0	0	0	0	0	0	0	0	0	0	0	0	0	0	0	0	0
CBLC	0	0	0	0	0	0	0	0	0	0	0	0	0	0	0	0	0	0	0	0	0	0	0	0	0	0	0	0	0	0	0	0	0	0	0	0	0	0	0	0	0	0
CCNC	0	0	0	0	0	0	0	0	0	0	0	0	0	0	0	0	0	0	0	0	0	0	0	0	0	0	0	0	0	0	0	0	0	0	0	0	0	0	0	0	0	0
CCR4	0	0	0	0	0	0	0	0	0	0	0	0	0	0	0	0	0	0	0	0	0	0	0	0	0	0	0	0	0	0	0	0	0	0	0	0	0	0	0	0	0	0
CCR7	0	0	0	0	0	0	0	0	0	0	0	0	0	0	0	0	0	0	0	0	0	0	0	0	0	0	0	0	0	0	0	0	0	0	0	0	0	0	0	0	0	0
CD28	0	0	0	0	0	0	0	0	0	0	0	0	0	0	0	0	0	0	0	0	0	0	0	0	0	0	0	0	0	0	0	0	0	0	0	0	0	0	0	0	0	0
CD74	0	0	0	0	0	0	0	0	0	0	0	0	0	0	0	0	0	0	0	0	0	0	0	0	0	0	0	0	0	0	0	0	0	0	0	0	0	0	0	0	0	0
CDK4	0	0	0	0	0	0	0	0	0	0	0	0	0	0	0	0	0	0	0	0	0	0	0	0	0	0	0	0	0	0	0	0	0	0	0	100	0	100	0	0	0	0
CDK6	0	0	0	0	0	0	0	0	0	0	0	0	0	0	0	0	0	0	0	0	0	0	0	0	0	0	0	0	0	0	0	0	0	0	0	100	100	0	100	0	0	100
CDX2	0	0	0	0	0	0	0	0	0	0	0	0	0	0	0	0	0	0	0	0	0	0	0	0	0	0	0	0	0	0	0	0	0	0	0	0	0	0	0	0	0	0
CHD2	0	0	0	0	0	0	0	0	0	0	0	0	0	0	0	0	0	0	0	0	0	0	0	0	0	0	0	0	0	0	0	0	0	0	0	0	0	0	0	0	0	0
CLP 1	0	0	0	0	0	0	0	0	0	0	0	0	0	0	0	0	0	0	0	0	0	0	0	0	0	0	0	0	0	0	0	0	0	0	0	0	0	0	0	0	0	0
CLTC	0	0	0	0	0	0	0	0	0	0	0	0	0	0	0	0	0	0	0	0	0	0	0	0	0	0	0	0	0	0	0	0	0	0	0	0	0	0	0	0	0	0
CNBP	0	0	0	0	0	0	0	0	0	0	0	0	0	0	0	0	0	0	0	0	0	0	0	0	0	0	0	0	0	0	0	0	0	0	0	0	0	0	0	0	0	0
CUL3	0	0	0	0	0	0	0	0	0	0	0	0	0	0	0	0	0	0	0	0	0	0	0	0	0	0	0	0	100	100	100	0	0	0	0	100	100	0	100	0	0	100
CUX1	1	0.00347222	1	0.00211416	1	0.00434783	1	0.00244499	0	0	0	0	1	0.00689655	0	0	0	0	0	0	0	0	0	0	1	0.00617284	1	0.00303951	50	50	0	0	0	0	50	100	100	0	100	100	100	100
CYLD	0	0	2	0.00422833	0	0	2	0.00488998	0	0	0	0	0	0	2	0.00660066	0	0	0	0	0	0	0	0	0	0	2	0.00607903	100	0	100	0	0	0	0	100	100	0	100	0	0	100
DAXX	0	0	0	0	0	0	0	0	0	0	0	0	0	0	0	0	0	0	0	0	0	0	0	0	0	0	0	0	100	100	0	100	0	0	100	100	0	100	0	0	0	0
DDB2	0	0	0	0	0	0	0	0	0	0	0	0	0	0	0	0	0	0	0	0	0	0	0	0	0	0	0	0	0	0	0	0	0	0	0	0	0	0	0	0	0	0
DDR2	0	0	0	0	0	0	0	0	0	0	0	0	0	0	0	0	0	0	0	0	0	0	0	0	0	0	0	0	100	100	0	0	100	100	0	100	100	0	100	100	100	100
DDX5	0	0	0	0	0	0	0	0	0	0	0	0	0	0	0	0	0	0	0	0	0	0	0	0	0	0	0	0	0	0	0	0	0	0	0	0	0	0	0	0	0	0
DDX6	0	0	0	0	0	0	0	0	0	0	0	0	0	0	0	0	0	0	0	0	0	0	0	0	0	0	0	0	0	0	0	0	0	0	0	0	0	0	0	0	0	0
DNM2	0	0	0	0	0	0	0	0	0	0	0	0	0	0	0	0	0	0	0	0	0	0	0	0	0	0	0	0	0	0	0	0	0	0	0	0	0	0	0	0	0	0
EBF1	0	0	0	0	0	0	0	0	0	0	0	0	0	0	0	0	0	0	0	0	0	0	0	0	0	0	0	0	0	0	0	0	0	0	0	0	0	0	0	0	0	0
EGFR	1	0.00347222	2	0.00422833	0	0	2	0.00488998	1	0.0172414	0	0	0	0	1	0.00330033	0	0	0	0	0	0	0	0	0	0	2	0.00607903	100	100	100	0	0	0	0	75	75	0	100	0	0	75
ELF3	0	0	0	0	0	0	0	0	0	0	0	0	0	0	0	0	0	0	0	0	0	0	0	0	0	0	0	0	100	100	0	100	0	0	100	0	0	0	0	0	0	0
ELF4	0	0	0	0	0	0	0	0	0	0	0	0	0	0	0	0	0	0	0	0	0	0	0	0	0	0	0	0	0	0	0	0	0	0	0	0	0	0	0	0	0	0
ELK4	0	0	0	0	0	0	0	0	0	0	0	0	0	0	0	0	0	0	0	0	0	0	0	0	0	0	0	0	0	0	0	0	0	0	0	0	0	0	0	0	0	0
EML4	0	0	0	0	0	0	0	0	0	0	0	0	0	0	0	0	0	0	0	0	0	0	0	0	0	0	0	0	0	0	0	0	0	0	0	0	0	0	0	0	0	0
ERC1	0	0	0	0	0	0	0	0	0	0	0	0	0	0	0	0	0	0	0	0	0	0	0	0	0	0	0	0	0	0	0	0	0	0	0	0	0	0	0	0	0	0
ETV1	0	0	0	0	0	0	0	0	0	0	0	0	0	0	0	0	0	0	0	0	0	0	0	0	0	0	0	0	0	0	0	0	0	0	0	100	100	0	100	0	0	100
ETV4	0	0	0	0	0	0	0	0	0	0	0	0	0	0	0	0	0	0	0	0	0	0	0	0	0	0	0	0	50	50	0	0	100	0	50	0	0	0	0	0	0	0
ETV5	0	0	0	0	0	0	0	0	0	0	0	0	0	0	0	0	0	0	0	0	0	0	0	0	0	0	0	0	0	0	0	0	0	0	0	100	0	100	0	0	0	0
ETV6	0	0	0	0	0	0	0	0	0	0	0	0	0	0	0	0	0	0	0	0	0	0	0	0	0	0	0	0	100	100	0	0	100	100	0	100	100	0	0	0	0	100
EXT1	0	0	0	0	0	0	0	0	0	0	0	0	0	0	0	0	0	0	0	0	0	0	0	0	0	0	0	0	100	100	100	0	100	0	100	0	0	0	0	0	0	0
EXT2	0	0	0	0	0	0	0	0	0	0	0	0	0	0	0	0	0	0	0	0	0	0	0	0	0	0	0	0	0	0	0	0	0	0	0	0	0	0	0	0	0	0
EZH2	1	0.00347222	1	0.00211416	1	0.00434783	1	0.00244499	0	0	0	0	1	0.00689655	0	0	0	0	1	0.0322581	0	0	1	0.05	1	0.00617284	0	0	60	60	0	66.6667	100	0	60	60	50	100	50	50	0	66.6667
FAT3	0	0	0	0	0	0	0	0	0	0	0	0	0	0	0	0	0	0	0	0	0	0	0	0	0	0	0	0	0	0	0	0	0	0	0	0	0	0	0	0	0	0
FAT4	0	0	0	0	0	0	0	0	0	0	0	0	0	0	0	0	0	0	0	0	0	0	0	0	0	0	0	0	0	0	0	0	0	0	0	0	0	0	0	0	0	0
FEN1	0	0	0	0	0	0	0	0	0	0	0	0	0	0	0	0	0	0	0	0	0	0	0	0	0	0	0	0	0	0	0	0	0	0	0	0	0	0	0	0	0	0
FHIT	0	0	0	0	0	0	0	0	0	0	0	0	0	0	0	0	0	0	0	0	0	0	0	0	0	0	0	0	0	0	0	0	0	0	0	0	0	0	0	0	0	0
FLCN	1	0.00347222	0	0	1	0.00434783	0	0	0	0	0	0	1	0.00689655	0	0	0	0	0	0	0	0	0	0	1	0.00617284	0	0	50	50	0	0	100	100	0	0	0	0	0	0	0	0
FLI1	0	0	0	0	0	0	0	0	0	0	0	0	0	0	0	0	0	0	0	0	0	0	0	0	0	0	0	0	100	100	0	100	0	0	100	50	50	0	100	0	0	100
FLNA	0	0	0	0	0	0	0	0	0	0	0	0	0	0	0	0	0	0	0	0	0	0	0	0	0	0	0	0	0	0	0	0	0	0	0	0	0	0	0	0	0	0
FLT3	0	0	0	0	0	0	0	0	0	0	0	0	0	0	0	0	0	0	0	0	0	0	0	0	0	0	0	0	100	100	0	100	0	0	100	100	100	0	100	0	0	100
FLT4	0	0	0	0	0	0	0	0	0	0	0	0	0	0	0	0	0	0	0	0	0	0	0	0	0	0	0	0	50	100	0	0	0	0	0	100	100	100	100	100	0	100
GAS7	0	0	0	0	0	0	0	0	0	0	0	0	0	0	0	0	0	0	0	0	0	0	0	0	0	0	0	0	0	0	0	0	0	0	0	0	0	0	0	0	0	0
GLI1	0	0	0	0	0	0	0	0	0	0	0	0	0	0	0	0	0	0	0	0	0	0	0	0	0	0	0	0	0	0	0	0	0	0	0	66.6667	100	0	100	0	0	100
GMPS	0	0	0	0	0	0	0	0	0	0	0	0	0	0	0	0	0	0	0	0	0	0	0	0	0	0	0	0	0	0	0	0	0	0	0	0	0	0	0	0	0	0
GNAQ	0	0	0	0	0	0	0	0	0	0	0	0	0	0	0	0	0	0	0	0	0	0	0	0	0	0	0	0	0	0	0	0	0	0	0	0	0	0	0	0	0	0
GNAS	0	0	3	0.00634249	0	0	3	0.00733496	0	0	0	0	0	0	2	0.00660066	0	0	0	0	0	0	0	0	0	0	3	0.00911854	100	100	0	100	0	0	100	100	100	100	100	0	0	100
GOPC	0	0	0	0	0	0	0	0	0	0	0	0	0	0	0	0	0	0	0	0	0	0	0	0	0	0	0	0	0	0	0	0	0	0	0	0	0	0	0	0	0	0
GPC3	0	0	0	0	0	0	0	0	0	0	0	0	0	0	0	0	0	0	0	0	0	0	0	0	0	0	0	0	0	0	0	0	0	0	0	0	0	0	0	0	0	0
GPC5	0	0	0	0	0	0	0	0	0	0	0	0	0	0	0	0	0	0	0	0	0	0	0	0	0	0	0	0	0	0	0	0	0	0	0	0	0	0	0	0	0	0
GPHN	0	0	0	0	0	0	0	0	0	0	0	0	0	0	0	0	0	0	0	0	0	0	0	0	0	0	0	0	0	0	0	0	0	0	0	0	0	0	0	0	0	0
GRM3	0	0	0	0	0	0	0	0	0	0	0	0	0	0	0	0	0	0	0	0	0	0	0	0	0	0	0	0	0	0	0	0	0	0	0	0	0	0	0	0	0	0
HEY1	0	0	0	0	0	0	0	0	0	0	0	0	0	0	0	0	0	0	0	0	0	0	0	0	0	0	0	0	0	0	0	0	0	0	0	0	0	0	0	0	0	0
HIP1	0	0	0	0	0	0	0	0	0	0	0	0	0	0	0	0	0	0	0	0	0	0	0	0	0	0	0	0	0	0	0	0	0	0	0	0	0	0	0	0	0	0
HRAS	0	0	0	0	0	0	0	0	0	0	0	0	0	0	0	0	0	0	0	0	0	0	0	0	0	0	0	0	0	0	0	0	0	0	0	0	0	0	0	0	0	0
IDH1	0	0	1	0.00211416	0	0	0	0	0	0	1	0.015625	0	0	0	0	0	0	0	0	0	0	0	0	0	0	0	0	0	0	0	0	0	0	0	100	0	100	0	0	0	0
IDH2	0	0	0	0	0	0	0	0	0	0	0	0	0	0	0	0	0	0	0	0	0	0	0	0	0	0	0	0	0	0	0	0	0	0	0	100	100	0	100	0	0	100
IL7R	0	0	0	0	0	0	0	0	0	0	0	0	0	0	0	0	0	0	0	0	0	0	0	0	0	0	0	0	0	0	0	0	0	0	0	0	0	0	0	0	0	0
IRF4	0	0	0	0	0	0	0	0	0	0	0	0	0	0	0	0	0	0	0	0	0	0	0	0	0	0	0	0	100	100	0	0	0	0	0	33.3333	33.3333	0	33.3333	0	0	33.3333
IRS4	0	0	0	0	0	0	0	0	0	0	0	0	0	0	0	0	0	0	0	0	0	0	0	0	0	0	0	0	0	0	0	0	0	0	0	0	0	0	0	0	0	0
JAK1	0	0	0	0	0	0	0	0	0	0	0	0	0	0	0	0	0	0	0	0	0	0	0	0	0	0	0	0	0	0	0	0	0	0	0	100	100	0	100	0	0	100
JAK2	0	0	0	0	0	0	0	0	0	0	0	0	0	0	0	0	0	0	0	0	0	0	0	0	0	0	0	0	0	0	0	0	0	0	0	100	100	0	100	0	0	100
JAK3	0	0	0	0	0	0	0	0	0	0	0	0	0	0	0	0	0	0	0	0	0	0	0	0	0	0	0	0	100	100	0	100	0	0	100	100	100	0	100	100	100	100
KAT7	0	0	0	0	0	0	0	0	0	0	0	0	0	0	0	0	0	0	0	0	0	0	0	0	0	0	0	0	0	0	0	0	0	0	0	0	0	0	0	0	0	0
KDSR	0	0	0	0	0	0	0	0	0	0	0	0	0	0	0	0	0	0	0	0	0	0	0	0	0	0	0	0	0	0	0	0	0	0	0	0	0	0	0	0	0	0
KLF6	0	0	0	0	0	0	0	0	0	0	0	0	0	0	0	0	0	0	0	0	0	0	0	0	0	0	0	0	0	0	0	0	0	0	0	0	0	0	0	0	0	0
KLK2	0	0	0	0	0	0	0	0	0	0	0	0	0	0	0	0	0	0	0	0	0	0	0	0	0	0	0	0	0	0	0	0	0	0	0	0	0	0	0	0	0	0
KNL1	0	0	0	0	0	0	0	0	0	0	0	0	0	0	0	0	0	0	0	0	0	0	0	0	0	0	0	0	0	0	0	0	0	0	0	0	0	0	0	0	0	0
KRAS	0	0	3	0.00634249	0	0	2	0.00488998	0	0	1	0.015625	0	0	2	0.00660066	0	0	0	0	0	0	0	0	0	0	2	0.00607903	0	0	0	0	0	0	0	50	100	0	100	0	0	100
KTN1	0	0	0	0	0	0	0	0	0	0	0	0	0	0	0	0	0	0	0	0	0	0	0	0	0	0	0	0	0	0	0	0	0	0	0	0	0	0	0	0	0	0
LCP1	0	0	0	0	0	0	0	0	0	0	0	0	0	0	0	0	0	0	0	0	0	0	0	0	0	0	0	0	0	0	0	0	0	0	0	0	0	0	0	0	0	0
LEF1	0	0	0	0	0	0	0	0	0	0	0	0	0	0	0	0	0	0	0	0	0	0	0	0	0	0	0	0	0	0	0	0	0	0	0	0	0	0	0	0	0	0
LIFR	0	0	0	0	0	0	0	0	0	0	0	0	0	0	0	0	0	0	0	0	0	0	0	0	0	0	0	0	0	0	0	0	0	0	0	0	0	0	0	0	0	0
LMNA	0	0	0	0	0	0	0	0	0	0	0	0	0	0	0	0	0	0	0	0	0	0	0	0	0	0	0	0	0	0	0	0	0	0	0	0	0	0	0	0	0	0
LMO1	0	0	0	0	0	0	0	0	0	0	0	0	0	0	0	0	0	0	0	0	0	0	0	0	0	0	0	0	100	100	0	0	0	0	0	0	0	0	0	0	0	0
LMO2	0	0	0	0	0	0	0	0	0	0	0	0	0	0	0	0	0	0	0	0	0	0	0	0	0	0	0	0	100	100	0	0	100	0	100	0	0	0	0	0	0	0
LYL1	0	0	0	0	0	0	0	0	0	0	0	0	0	0	0	0	0	0	0	0	0	0	0	0	0	0	0	0	0	0	0	0	0	0	0	0	0	0	0	0	0	0
MAFB	0	0	0	0	0	0	0	0	0	0	0	0	0	0	0	0	0	0	0	0	0	0	0	0	0	0	0	0	100	100	0	0	0	0	0	0	0	0	0	0	0	0
MDM2	0	0	0	0	0	0	0	0	0	0	0	0	0	0	0	0	0	0	0	0	0	0	0	0	0	0	0	0	0	0	0	0	0	0	0	0	0	0	0	0	0	0
MDM4	0	0	0	0	0	0	0	0	0	0	0	0	0	0	0	0	0	0	0	0	0	0	0	0	0	0	0	0	0	0	0	0	0	0	0	0	0	0	0	0	0	0
MDS2	0	0	0	0	0	0	0	0	0	0	0	0	0	0	0	0	0	0	0	0	0	0	0	0	0	0	0	0	0	0	0	0	0	0	0	0	0	0	0	0	0	0
MGMT	0	0	0	0	0	0	0	0	0	0	0	0	0	0	0	0	0	0	0	0	0	0	0	0	0	0	0	0	0	0	0	0	0	0	0	0	0	0	0	0	0	0
MITF	0	0	0	0	0	0	0	0	0	0	0	0	0	0	0	0	0	0	0	0	0	0	0	0	0	0	0	0	0	0	0	0	0	0	0	0	0	0	0	0	0	0
MLF 1.00	0	0	0	0	0	0	0	0	0	0	0	0	0	0	0	0	0	0	0	0	0	0	0	0	0	0	0	0	0	0	0	0	0	0	0	0	0	0	0	0	0	0
MLH1	0	0	1	0.00211416	0	0	0	0	0	0	1	0.015625	0	0	0	0	0	0	0	0	0	0	0	0	0	0	0	0	0	0	0	0	0	0	0	100	0	100	0	0	0	0
MNX1	0	0	0	0	0	0	0	0	0	0	0	0	0	0	0	0	0	0	0	0	0	0	0	0	0	0	0	0	0	0	0	0	0	0	0	0	0	0	0	0	0	0
MSH2	0	0	0	0	0	0	0	0	0	0	0	0	0	0	0	0	0	0	0	0	0	0	0	0	0	0	0	0	100	100	0	0	100	100	0	0	0	0	0	0	0	0
MSH6	0	0	1	0.00211416	0	0	1	0.00244499	0	0	0	0	0	0	1	0.00330033	0	0	0	0	0	0	0	0	0	0	1	0.00303951	0	0	0	0	0	0	0	75	66.6667	100	50	0	0	50
MSI2	0	0	0	0	0	0	0	0	0	0	0	0	0	0	0	0	0	0	0	0	0	0	0	0	0	0	0	0	0	0	0	0	0	0	0	0	0	0	0	0	0	0
MTOR	1	0.00347222	1	0.00211416	1	0.00434783	0	0	0	0	1	0.015625	1	0.00689655	0	0	0	0	0	0	0	0	0	0	1	0.00617284	0	0	100	100	0	100	0	0	100	100	100	100	100	100	0	100
MUC1	0	0	0	0	0	0	0	0	0	0	0	0	0	0	0	0	0	0	0	0	0	0	0	0	0	0	0	0	0	0	0	0	0	0	0	0	0	0	0	0	0	0
MUC4	0	0	0	0	0	0	0	0	0	0	0	0	0	0	0	0	0	0	0	0	0	0	0	0	0	0	0	0	0	0	0	0	0	0	0	0	0	0	0	0	0	0
MYCL	0	0	0	0	0	0	0	0	0	0	0	0	0	0	0	0	0	0	0	0	0	0	0	0	0	0	0	0	0	0	0	0	0	0	0	0	0	0	0	0	0	0
MYCN	0	0	0	0	0	0	0	0	0	0	0	0	0	0	0	0	0	0	0	0	0	0	0	0	0	0	0	0	0	0	0	0	0	0	0	66.6667	66.6667	0	50	0	0	50
NAB2	0	0	0	0	0	0	0	0	0	0	0	0	0	0	0	0	0	0	0	0	0	0	0	0	0	0	0	0	0	0	0	0	0	0	0	0	0	0	0	0	0	0
NACA	0	0	0	0	0	0	0	0	0	0	0	0	0	0	0	0	0	0	0	0	0	0	0	0	0	0	0	0	0	0	0	0	0	0	0	0	0	0	0	0	0	0
NBEA	0	0	0	0	0	0	0	0	0	0	0	0	0	0	0	0	0	0	0	0	0	0	0	0	0	0	0	0	0	0	0	0	0	0	0	0	0	0	0	0	0	0
NFIB	0	0	0	0	0	0	0	0	0	0	0	0	0	0	0	0	0	0	0	0	0	0	0	0	0	0	0	0	0	0	0	0	0	0	0	0	0	0	0	0	0	0
NONO	0	0	0	0	0	0	0	0	0	0	0	0	0	0	0	0	0	0	0	0	0	0	0	0	0	0	0	0	0	0	0	0	0	0	0	0	0	0	0	0	0	0
NPM1	0	0	0	0	0	0	0	0	0	0	0	0	0	0	0	0	0	0	0	0	0	0	0	0	0	0	0	0	0	0	0	0	0	0	0	0	0	0	0	0	0	0
NRAS	0	0	1	0.00211416	0	0	1	0.00244499	0	0	0	0	0	0	0	0	0	0	1	0.0322581	0	0	1	0.05	0	0	0	0	0	0	0	0	0	0	0	100	100	0	0	100	100	0
NRG1	0	0	0	0	0	0	0	0	0	0	0	0	0	0	0	0	0	0	0	0	0	0	0	0	0	0	0	0	0	0	0	0	0	0	0	100	100	0	0	100	100	0
NSD1	0	0	1	0.00211416	0	0	1	0.00244499	0	0	0	0	0	0	1	0.00330033	0	0	0	0	0	0	0	0	0	0	1	0.00303951	100	100	0	0	100	0	0	60	75	0	50	0	0	50
NSD2	0	0	0	0	0	0	0	0	0	0	0	0	0	0	0	0	0	0	0	0	0	0	0	0	0	0	0	0	0	0	0	0	0	0	0	0	0	0	0	0	0	0
NSD3	0	0	0	0	0	0	0	0	0	0	0	0	0	0	0	0	0	0	0	0	0	0	0	0	0	0	0	0	100	100	0	100	100	0	100	100	100	0	100	0	0	100
PAX3	0	0	0	0	0	0	0	0	0	0	0	0	0	0	0	0	0	0	0	0	0	0	0	0	0	0	0	0	0	0	0	0	0	0	0	0	0	0	0	0	0	0
PAX5	1	0.00347222	0	0	0	0	0	0	1	0.0172414	0	0	0	0	0	0	0	0	0	0	0	0	0	0	0	0	0	0	100	0	100	0	0	0	0	0	0	0	0	0	0	0
PAX7	0	0	0	0	0	0	0	0	0	0	0	0	0	0	0	0	0	0	0	0	0	0	0	0	0	0	0	0	0	0	0	0	0	0	0	0	0	0	0	0	0	0
PAX8	0	0	0	0	0	0	0	0	0	0	0	0	0	0	0	0	0	0	0	0	0	0	0	0	0	0	0	0	0	0	0	0	0	0	0	0	0	0	0	0	0	0
PBX1	0	0	0	0	0	0	0	0	0	0	0	0	0	0	0	0	0	0	0	0	0	0	0	0	0	0	0	0	0	0	0	0	0	0	0	0	0	0	0	0	0	0
PCM1	0	0	0	0	0	0	0	0	0	0	0	0	0	0	0	0	0	0	0	0	0	0	0	0	0	0	0	0	0	0	0	0	0	0	0	0	0	0	0	0	0	0
PER1	0	0	0	0	0	0	0	0	0	0	0	0	0	0	0	0	0	0	0	0	0	0	0	0	0	0	0	0	0	0	0	0	0	0	0	0	0	0	0	0	0	0
PHF6	0	0	0	0	0	0	0	0	0	0	0	0	0	0	0	0	0	0	0	0	0	0	0	0	0	0	0	0	0	0	0	0	0	0	0	100	100	0	100	0	0	100
PIM1	0	0	0	0	0	0	0	0	0	0	0	0	0	0	0	0	0	0	0	0	0	0	0	0	0	0	0	0	100	100	0	0	0	0	0	0	0	0	0	0	0	0
PMS1	0	0	1	0.00211416	0	0	1	0.00244499	0	0	0	0	0	0	0	0	0	0	0	0	0	0	0	0	0	0	0	0	100	100	0	100	0	0	100	100	100	0	0	0	0	0
PMS2	0	0	0	0	0	0	0	0	0	0	0	0	0	0	0	0	0	0	0	0	0	0	0	0	0	0	0	0	0	0	0	0	0	0	0	50	50	0	0	0	0	0
POLE	0	0	0	0	0	0	0	0	0	0	0	0	0	0	0	0	0	0	0	0	0	0	0	0	0	0	0	0	100	100	0	100	0	0	100	100	100	100	100	0	0	100
POLG	0	0	0	0	0	0	0	0	0	0	0	0	0	0	0	0	0	0	0	0	0	0	0	0	0	0	0	0	100	100	0	100	0	0	100	50	50	0	100	0	0	100
POLQ	0	0	0	0	0	0	0	0	0	0	0	0	0	0	0	0	0	0	0	0	0	0	0	0	0	0	0	0	0	0	0	0	0	0	0	0	0	0	0	0	0	0
POT1	0	0	0	0	0	0	0	0	0	0	0	0	0	0	0	0	0	0	0	0	0	0	0	0	0	0	0	0	0	0	0	0	0	0	0	0	0	0	0	0	0	0
PRCC	0	0	0	0	0	0	0	0	0	0	0	0	0	0	0	0	0	0	0	0	0	0	0	0	0	0	0	0	0	0	0	0	0	0	0	0	0	0	0	0	0	0
PRF1	0	0	0	0	0	0	0	0	0	0	0	0	0	0	0	0	0	0	0	0	0	0	0	0	0	0	0	0	0	0	0	0	0	0	0	0	0	0	0	0	0	0
PTK6	0	0	0	0	0	0	0	0	0	0	0	0	0	0	0	0	0	0	0	0	0	0	0	0	0	0	0	0	0	0	0	0	0	0	0	0	0	0	0	0	0	0
RAC1	0	0	0	0	0	0	0	0	0	0	0	0	0	0	0	0	0	0	0	0	0	0	0	0	0	0	0	0	100	100	0	100	0	0	100	0	0	0	0	0	0	0
RAF1	0	0	0	0	0	0	0	0	0	0	0	0	0	0	0	0	0	0	0	0	0	0	0	0	0	0	0	0	0	0	0	0	0	0	0	0	0	0	0	0	0	0
RARA	0	0	0	0	0	0	0	0	0	0	0	0	0	0	0	0	0	0	0	0	0	0	0	0	0	0	0	0	0	0	0	0	0	0	0	50	66.6667	0	0	100	0	50
RGS7	0	0	0	0	0	0	0	0	0	0	0	0	0	0	0	0	0	0	0	0	0	0	0	0	0	0	0	0	0	0	0	0	0	0	0	0	0	0	0	0	0	0
RHOH	0	0	0	0	0	0	0	0	0	0	0	0	0	0	0	0	0	0	0	0	0	0	0	0	0	0	0	0	0	0	0	0	0	0	0	0	0	0	0	0	0	0
RMI2	0	0	0	0	0	0	0	0	0	0	0	0	0	0	0	0	0	0	0	0	0	0	0	0	0	0	0	0	0	0	0	0	0	0	0	0	0	0	0	0	0	0
ROS1	0	0	0	0	0	0	0	0	0	0	0	0	0	0	0	0	0	0	0	0	0	0	0	0	0	0	0	0	100	100	0	100	0	0	100	83.3333	83.3333	0	100	100	100	100
RPL5	0	0	0	0	0	0	0	0	0	0	0	0	0	0	0	0	0	0	0	0	0	0	0	0	0	0	0	0	0	0	0	0	0	0	0	0	0	0	0	0	0	0
RPN1	0	0	0	0	0	0	0	0	0	0	0	0	0	0	0	0	0	0	0	0	0	0	0	0	0	0	0	0	0	0	0	0	0	0	0	0	0	0	0	0	0	0
SBDS	0	0	0	0	0	0	0	0	0	0	0	0	0	0	0	0	0	0	0	0	0	0	0	0	0	0	0	0	0	0	0	0	0	0	0	0	0	0	0	0	0	0
SDC4	0	0	0	0	0	0	0	0	0	0	0	0	0	0	0	0	0	0	0	0	0	0	0	0	0	0	0	0	0	0	0	0	0	0	0	0	0	0	0	0	0	0
SDHA	6	0.0208333	4	0.00845666	6	0.026087	3	0.00733496	0	0	1	0.015625	3	0.0206897	2	0.00660066	1	0.025	1	0.0322581	1	0.0454545	1	0.05	3	0.0185185	2	0.00607903	50	50	0	0	100	100	0	20	0	100	0	0	0	0
SDHB	0	0	0	0	0	0	0	0	0	0	0	0	0	0	0	0	0	0	0	0	0	0	0	0	0	0	0	0	0	0	0	0	0	0	0	0	0	0	0	0	0	0
SDHC	0	0	0	0	0	0	0	0	0	0	0	0	0	0	0	0	0	0	0	0	0	0	0	0	0	0	0	0	100	0	100	0	0	0	0	0	0	0	0	0	0	0
SDHD	0	0	0	0	0	0	0	0	0	0	0	0	0	0	0	0	0	0	0	0	0	0	0	0	0	0	0	0	0	0	0	0	0	0	0	0	0	0	0	0	0	0
SFPQ	0	0	0	0	0	0	0	0	0	0	0	0	0	0	0	0	0	0	0	0	0	0	0	0	0	0	0	0	0	0	0	0	0	0	0	0	0	0	0	0	0	0
SGK1	0	0	0	0	0	0	0	0	0	0	0	0	0	0	0	0	0	0	0	0	0	0	0	0	0	0	0	0	0	0	0	0	0	0	0	0	0	0	0	0	0	0
SIX1	0	0	0	0	0	0	0	0	0	0	0	0	0	0	0	0	0	0	0	0	0	0	0	0	0	0	0	0	0	0	0	0	0	0	0	0	0	0	0	0	0	0
SIX2	0	0	0	0	0	0	0	0	0	0	0	0	0	0	0	0	0	0	0	0	0	0	0	0	0	0	0	0	0	0	0	0	0	0	0	0	0	0	0	0	0	0
SND1	0	0	0	0	0	0	0	0	0	0	0	0	0	0	0	0	0	0	0	0	0	0	0	0	0	0	0	0	0	0	0	0	0	0	0	0	0	0	0	0	0	0
SOX2	0	0	0	0	0	0	0	0	0	0	0	0	0	0	0	0	0	0	0	0	0	0	0	0	0	0	0	0	100	100	0	0	0	0	100	0	0	0	0	0	0	0
SPOP	1	0.00347222	0	0	0	0	0	0	1	0.0172414	0	0	0	0	0	0	0	0	0	0	0	0	0	0	0	0	0	0	100	100	100	0	0	0	0	66.6667	66.6667	0	50	0	0	66.6667
SS18	0	0	0	0	0	0	0	0	0	0	0	0	0	0	0	0	0	0	0	0	0	0	0	0	0	0	0	0	0	0	0	0	0	0	0	0	0	0	0	0	0	0
SSX1	0	0	0	0	0	0	0	0	0	0	0	0	0	0	0	0	0	0	0	0	0	0	0	0	0	0	0	0	0	0	0	0	0	0	0	0	0	0	0	0	0	0
SSX2	0	0	0	0	0	0	0	0	0	0	0	0	0	0	0	0	0	0	0	0	0	0	0	0	0	0	0	0	0	0	0	0	0	0	0	0	0	0	0	0	0	0
SSX4	0	0	0	0	0	0	0	0	0	0	0	0	0	0	0	0	0	0	0	0	0	0	0	0	0	0	0	0	0	0	0	0	0	0	0	0	0	0	0	0	0	0
STIL	0	0	0	0	0	0	0	0	0	0	0	0	0	0	0	0	0	0	0	0	0	0	0	0	0	0	0	0	0	0	0	0	0	0	0	0	0	0	0	0	0	0
STRN	0	0	0	0	0	0	0	0	0	0	0	0	0	0	0	0	0	0	0	0	0	0	0	0	0	0	0	0	0	0	0	0	0	0	0	0	0	0	0	0	0	0
SUFU	0	0	0	0	0	0	0	0	0	0	0	0	0	0	0	0	0	0	0	0	0	0	0	0	0	0	0	0	100	100	0	100	0	0	100	0	0	0	0	0	0	0
TAL1	0	0	0	0	0	0	0	0	0	0	0	0	0	0	0	0	0	0	0	0	0	0	0	0	0	0	0	0	0	0	0	0	0	0	0	100	100	0	100	0	0	100
TAL2	0	0	0	0	0	0	0	0	0	0	0	0	0	0	0	0	0	0	0	0	0	0	0	0	0	0	0	0	0	0	0	0	0	0	0	0	0	0	0	0	0	0
TCF3	0	0	0	0	0	0	0	0	0	0	0	0	0	0	0	0	0	0	0	0	0	0	0	0	0	0	0	0	100	100	0	100	0	0	100	100	100	0	100	0	0	100
TERT	0	0	1	0.00211416	0	0	1	0.00244499	0	0	0	0	0	0	1	0.00330033	0	0	0	0	0	0	0	0	0	0	1	0.00303951	100	100	0	0	0	0	0	100	100	0	100	0	0	100
TET1	1	0.00347222	1	0.00211416	1	0.00434783	1	0.00244499	0	0	0	0	1	0.00689655	0	0	0	0	0	0	0	0	0	0	1	0.00617284	0	0	87.5	83.3333	100	75	100	0	75	100	100	100	100	0	0	100
TET2	2	0.00694444	0	0	2	0.00869565	0	0	0	0	0	0	1	0.00689655	0	0	0	0	0	0	0	0	0	0	2	0.0123457	0	0	60	60	0	66.6667	0	0	50	100	100	0	0	100	100	0
TFE3	0	0	0	0	0	0	0	0	0	0	0	0	0	0	0	0	0	0	0	0	0	0	0	0	0	0	0	0	100	100	0	0	0	0	0	100	100	0	100	0	0	100
TFEB	0	0	0	0	0	0	0	0	0	0	0	0	0	0	0	0	0	0	0	0	0	0	0	0	0	0	0	0	0	0	0	0	0	0	0	0	0	0	0	0	0	0
TFPT	0	0	0	0	0	0	0	0	0	0	0	0	0	0	0	0	0	0	0	0	0	0	0	0	0	0	0	0	0	0	0	0	0	0	0	0	0	0	0	0	0	0
TFRC	0	0	0	0	0	0	0	0	0	0	0	0	0	0	0	0	0	0	0	0	0	0	0	0	0	0	0	0	0	0	0	0	0	0	0	0	0	0	0	0	0	0
TLX1	0	0	0	0	0	0	0	0	0	0	0	0	0	0	0	0	0	0	0	0	0	0	0	0	0	0	0	0	0	0	0	0	0	0	0	100	100	0	0	0	0	100
TLX3	0	0	0	0	0	0	0	0	0	0	0	0	0	0	0	0	0	0	0	0	0	0	0	0	0	0	0	0	0	0	0	0	0	0	0	0	0	0	0	0	0	0
TOP 1.00	0	0	0	0	0	0	0	0	0	0	0	0	0	0	0	0	0	0	0	0	0	0	0	0	0	0	0	0	0	0	0	0	0	0	0	100	100	0	100	0	0	100
TP63	0	0	0	0	0	0	0	0	0	0	0	0	0	0	0	0	0	0	0	0	0	0	0	0	0	0	0	0	0	0	0	0	0	0	0	0	0	0	0	0	0	0
TPM3	0	0	0	0	0	0	0	0	0	0	0	0	0	0	0	0	0	0	0	0	0	0	0	0	0	0	0	0	0	0	0	0	0	0	0	0	0	0	0	0	0	0
TPM4	0	0	0	0	0	0	0	0	0	0	0	0	0	0	0	0	0	0	0	0	0	0	0	0	0	0	0	0	0	0	0	0	0	0	0	0	0	0	0	0	0	0
TSC1	0	0	0	0	0	0	0	0	0	0	0	0	0	0	0	0	0	0	0	0	0	0	0	0	0	0	0	0	75	75	0	100	66.6667	0	75	50	50	0	50	0	0	50
TSC2	1	0.00347222	0	0	1	0.00434783	0	0	0	0	0	0	0	0	0	0	0	0	0	0	0	0	0	0	0	0	0	0	100	100	100	100	0	0	100	100	100	100	100	100	0	100
TSHR	0	0	0	0	0	0	0	0	0	0	0	0	0	0	0	0	0	0	0	0	0	0	0	0	0	0	0	0	0	0	0	0	0	0	0	100	100	0	100	0	0	100
UBR5	0	0	0	0	0	0	0	0	0	0	0	0	0	0	0	0	0	0	0	0	0	0	0	0	0	0	0	0	80	75	100	100	0	0	100	33.3333	33.3333	0	50	0	0	50
USP6	0	0	0	0	0	0	0	0	0	0	0	0	0	0	0	0	0	0	0	0	0	0	0	0	0	0	0	0	0	0	0	0	0	0	0	0	0	0	0	0	0	0
USP8	0	0	0	0	0	0	0	0	0	0	0	0	0	0	0	0	0	0	0	0	0	0	0	0	0	0	0	0	100	100	100	100	0	0	100	100	100	0	100	0	0	100
WDCP	0	0	0	0	0	0	0	0	0	0	0	0	0	0	0	0	0	0	0	0	0	0	0	0	0	0	0	0	0	0	0	0	0	0	0	0	0	0	0	0	0	0
WIF1	0	0	0	0	0	0	0	0	0	0	0	0	0	0	0	0	0	0	0	0	0	0	0	0	0	0	0	0	0	0	0	0	0	0	0	100	0	100	0	0	0	0
WNK2	0	0	0	0	0	0	0	0	0	0	0	0	0	0	0	0	0	0	0	0	0	0	0	0	0	0	0	0	0	0	0	0	0	0	0	0	0	0	0	0	0	0
XPO1	0	0	0	0	0	0	0	0	0	0	0	0	0	0	0	0	0	0	0	0	0	0	0	0	0	0	0	0	0	0	0	0	0	0	0	100	100	100	100	0	0	100
ZEB1	0	0	0	0	0	0	0	0	0	0	0	0	0	0	0	0	0	0	0	0	0	0	0	0	0	0	0	0	0	0	0	0	0	0	0	0	0	0	0	0	0	0
ACKR3	0	0	0	0	0	0	0	0	0	0	0	0	0	0	0	0	0	0	0	0	0	0	0	0	0	0	0	0	0	0	0	0	0	0	0	0	0	0	0	0	0	0
ACSL3	0	0	0	0	0	0	0	0	0	0	0	0	0	0	0	0	0	0	0	0	0	0	0	0	0	0	0	0	0	0	0	0	0	0	0	0	0	0	0	0	0	0
ACSL6	0	0	0	0	0	0	0	0	0	0	0	0	0	0	0	0	0	0	0	0	0	0	0	0	0	0	0	0	0	0	0	0	0	0	0	0	0	0	0	0	0	0
ACVR1	0	0	0	0	0	0	0	0	0	0	0	0	0	0	0	0	0	0	0	0	0	0	0	0	0	0	0	0	0	0	0	0	0	0	0	0	0	0	0	0	0	0
AKAP9	0	0	0	0	0	0	0	0	0	0	0	0	0	0	0	0	0	0	0	0	0	0	0	0	0	0	0	0	0	0	0	0	0	0	0	0	0	0	0	0	0	0
ALDH2	0	0	0	0	0	0	0	0	0	0	0	0	0	0	0	0	0	0	0	0	0	0	0	0	0	0	0	0	0	0	0	0	0	0	0	0	0	0	0	0	0	0
AMER1	1	0.00347222	1	0.00211416	0	0	1	0.00244499	1	0.0172414	0	0	0	0	1	0.00330033	0	0	0	0	0	0	0	0	0	0	1	0.00303951	33.3333	50	0	50	0	0	50	75	75	0	100	0	0	100
ARID2	1	0.00347222	0	0	1	0.00434783	0	0	0	0	0	0	1	0.00689655	0	0	0	0	0	0	0	0	0	0	1	0.00617284	0	0	50	0	100	0	0	0	0	0	0	0	0	0	0	0
ASXL1	1	0.00347222	2	0.00422833	1	0.00434783	2	0.00488998	0	0	0	0	1	0.00689655	2	0.00660066	0	0	0	0	0	0	0	0	1	0.00617284	2	0.00607903	0	0	0	0	0	0	0	80	80	0	100	100	100	75
ASXL2	1	0.00347222	2	0.00422833	1	0.00434783	1	0.00244499	0	0	1	0.015625	1	0.00689655	1	0.00330033	0	0	0	0	0	0	0	0	1	0.00617284	1	0.00303951	100	100	0	100	100	100	100	0	0	0	0	0	0	0
AXIN1	2	0.00694444	0	0	1	0.00434783	0	0	1	0.0172414	0	0	1	0.00689655	0	0	0	0	0	0	0	0	0	0	1	0.00617284	0	0	100	100	100	100	0	0	100	100	100	0	100	0	0	100
AXIN2	1	0.00347222	0	0	0	0	0	0	1	0.0172414	0	0	0	0	0	0	0	0	0	0	0	0	0	0	0	0	0	0	66.6667	100	0	100	100	0	100	100	100	0	100	0	0	100
BARD1	0	0	1	0.00211416	0	0	1	0.00244499	0	0	0	0	0	0	1	0.00330033	0	0	0	0	0	0	0	0	0	0	1	0.00303951	0	0	0	0	0	0	0	100	100	0	100	0	0	100
BAZ1A	0	0	0	0	0	0	0	0	0	0	0	0	0	0	0	0	0	0	0	0	0	0	0	0	0	0	0	0	0	0	0	0	0	0	0	0	0	0	0	0	0	0
BCL10	0	0	0	0	0	0	0	0	0	0	0	0	0	0	0	0	0	0	0	0	0	0	0	0	0	0	0	0	0	0	0	0	0	0	0	0	0	0	0	0	0	0
BCL7A	0	0	0	0	0	0	0	0	0	0	0	0	0	0	0	0	0	0	0	0	0	0	0	0	0	0	0	0	0	0	0	0	0	0	0	0	0	0	0	0	0	0
BCL9L	0	0	0	0	0	0	0	0	0	0	0	0	0	0	0	0	0	0	0	0	0	0	0	0	0	0	0	0	0	0	0	0	0	0	0	0	0	0	0	0	0	0
BIRC3	0	0	2	0.00422833	0	0	2	0.00488998	0	0	0	0	0	0	1	0.00330033	0	0	1	0.0322581	0	0	1	0.05	0	0	1	0.00303951	0	0	0	0	0	0	0	66.6667	66.6667	0	66.6667	0	0	66.6667
BIRC6	0	0	0	0	0	0	0	0	0	0	0	0	0	0	0	0	0	0	0	0	0	0	0	0	0	0	0	0	0	0	0	0	0	0	0	0	0	0	0	0	0	0
BRCA1	1	0.00347222	1	0.00211416	1	0.00434783	1	0.00244499	0	0	0	0	0	0	1	0.00330033	1	0.025	0	0	1	0.0454545	0	0	0	0	1	0.00303951	100	100	0	100	100	100	100	100	0	100	0	0	0	0
BRIP1	0	0	1	0.00211416	0	0	1	0.00244499	0	0	0	0	0	0	1	0.00330033	0	0	0	0	0	0	0	0	0	0	1	0.00303951	0	0	0	0	0	0	0	66.6667	66.6667	0	0	0	0	66.6667
BUB1B	0	0	0	0	0	0	0	0	0	0	0	0	0	0	0	0	0	0	0	0	0	0	0	0	0	0	0	0	0	0	0	0	0	0	0	0	0	0	0	0	0	0
CANT1	0	0	0	0	0	0	0	0	0	0	0	0	0	0	0	0	0	0	0	0	0	0	0	0	0	0	0	0	0	0	0	0	0	0	0	0	0	0	0	0	0	0
CASP3	0	0	0	0	0	0	0	0	0	0	0	0	0	0	0	0	0	0	0	0	0	0	0	0	0	0	0	0	0	0	0	0	0	0	0	0	0	0	0	0	0	0
CASP9	0	0	0	0	0	0	0	0	0	0	0	0	0	0	0	0	0	0	0	0	0	0	0	0	0	0	0	0	0	0	0	0	0	0	0	0	0	0	0	0	0	0
CCDC6	0	0	0	0	0	0	0	0	0	0	0	0	0	0	0	0	0	0	0	0	0	0	0	0	0	0	0	0	0	0	0	0	0	0	0	0	0	0	0	0	0	0
CCND1	0	0	0	0	0	0	0	0	0	0	0	0	0	0	0	0	0	0	0	0	0	0	0	0	0	0	0	0	0	0	0	0	0	0	0	100	100	0	0	100	0	100
CCND2	0	0	0	0	0	0	0	0	0	0	0	0	0	0	0	0	0	0	0	0	0	0	0	0	0	0	0	0	0	0	0	0	0	0	0	0	0	0	0	0	0	0
CCND3	0	0	0	0	0	0	0	0	0	0	0	0	0	0	0	0	0	0	0	0	0	0	0	0	0	0	0	0	100	100	0	100	0	0	100	0	0	0	0	0	0	0
CCNE1	0	0	0	0	0	0	0	0	0	0	0	0	0	0	0	0	0	0	0	0	0	0	0	0	0	0	0	0	0	0	0	0	0	0	0	100	100	0	0	100	100	0
CD209	0	0	0	0	0	0	0	0	0	0	0	0	0	0	0	0	0	0	0	0	0	0	0	0	0	0	0	0	0	0	0	0	0	0	0	0	0	0	0	0	0	0
CD274	0	0	0	0	0	0	0	0	0	0	0	0	0	0	0	0	0	0	0	0	0	0	0	0	0	0	0	0	0	0	0	0	0	0	0	0	0	0	0	0	0	0
CD79A	0	0	0	0	0	0	0	0	0	0	0	0	0	0	0	0	0	0	0	0	0	0	0	0	0	0	0	0	0	0	0	0	0	0	0	0	0	0	0	0	0	0
CD79B	0	0	0	0	0	0	0	0	0	0	0	0	0	0	0	0	0	0	0	0	0	0	0	0	0	0	0	0	0	0	0	0	0	0	0	0	0	0	0	0	0	0
CDC73	0	0	1	0.00211416	0	0	1	0.00244499	0	0	0	0	0	0	1	0.00330033	0	0	0	0	0	0	0	0	0	0	1	0.00303951	100	100	0	0	0	0	0	100	100	0	100	0	0	100
CDH10	0	0	0	0	0	0	0	0	0	0	0	0	0	0	0	0	0	0	0	0	0	0	0	0	0	0	0	0	0	0	0	0	0	0	0	0	0	0	0	0	0	0
CDH11	0	0	0	0	0	0	0	0	0	0	0	0	0	0	0	0	0	0	0	0	0	0	0	0	0	0	0	0	0	0	0	0	0	0	0	0	0	0	0	0	0	0
CDH17	0	0	0	0	0	0	0	0	0	0	0	0	0	0	0	0	0	0	0	0	0	0	0	0	0	0	0	0	0	0	0	0	0	0	0	0	0	0	0	0	0	0
CDK12	0	0	0	0	0	0	0	0	0	0	0	0	0	0	0	0	0	0	0	0	0	0	0	0	0	0	0	0	100	100	100	100	0	0	100	100	100	0	100	0	0	100
CEBPA	0	0	0	0	0	0	0	0	0	0	0	0	0	0	0	0	0	0	0	0	0	0	0	0	0	0	0	0	0	0	0	0	0	0	0	0	0	0	0	0	0	0
CEP89	0	0	0	0	0	0	0	0	0	0	0	0	0	0	0	0	0	0	0	0	0	0	0	0	0	0	0	0	0	0	0	0	0	0	0	0	0	0	0	0	0	0
CHEK2	0	0	1	0.00211416	0	0	0	0	0	0	1	0.015625	0	0	0	0	0	0	0	0	0	0	0	0	0	0	0	0	100	100	0	0	100	100	0	80	75	100	75	0	0	75
CHIC2	0	0	0	0	0	0	0	0	0	0	0	0	0	0	0	0	0	0	0	0	0	0	0	0	0	0	0	0	0	0	0	0	0	0	0	0	0	0	0	0	0	0
CIITA	1	0.00347222	1	0.00211416	1	0.00434783	1	0.00244499	0	0	0	0	0	0	1	0.00330033	0	0	0	0	0	0	0	0	0	0	1	0.00303951	100	100	0	0	0	0	0	100	100	0	100	0	0	100
CLIP1	0	0	0	0	0	0	0	0	0	0	0	0	0	0	0	0	0	0	0	0	0	0	0	0	0	0	0	0	0	0	0	0	0	0	0	0	0	0	0	0	0	0
CNBD1	0	0	0	0	0	0	0	0	0	0	0	0	0	0	0	0	0	0	0	0	0	0	0	0	0	0	0	0	0	0	0	0	0	0	0	0	0	0	0	0	0	0
CNOT3	0	0	0	0	0	0	0	0	0	0	0	0	0	0	0	0	0	0	0	0	0	0	0	0	0	0	0	0	0	0	0	0	0	0	0	0	0	0	0	0	0	0
CNTRL	0	0	0	0	0	0	0	0	0	0	0	0	0	0	0	0	0	0	0	0	0	0	0	0	0	0	0	0	0	0	0	0	0	0	0	0	0	0	0	0	0	0
COX6C	0	0	0	0	0	0	0	0	0	0	0	0	0	0	0	0	0	0	0	0	0	0	0	0	0	0	0	0	0	0	0	0	0	0	0	0	0	0	0	0	0	0
CPEB3	0	0	0	0	0	0	0	0	0	0	0	0	0	0	0	0	0	0	0	0	0	0	0	0	0	0	0	0	0	0	0	0	0	0	0	0	0	0	0	0	0	0
CREB1	0	0	0	0	0	0	0	0	0	0	0	0	0	0	0	0	0	0	0	0	0	0	0	0	0	0	0	0	0	0	0	0	0	0	0	100	100	0	0	0	0	0
CRLF2	0	0	0	0	0	0	0	0	0	0	0	0	0	0	0	0	0	0	0	0	0	0	0	0	0	0	0	0	0	0	0	0	0	0	0	0	0	0	0	0	0	0
CRTC1	0	0	0	0	0	0	0	0	0	0	0	0	0	0	0	0	0	0	0	0	0	0	0	0	0	0	0	0	0	0	0	0	0	0	0	0	0	0	0	0	0	0
CRTC3	0	0	0	0	0	0	0	0	0	0	0	0	0	0	0	0	0	0	0	0	0	0	0	0	0	0	0	0	0	0	0	0	0	0	0	0	0	0	0	0	0	0
CSF1R	0	0	0	0	0	0	0	0	0	0	0	0	0	0	0	0	0	0	0	0	0	0	0	0	0	0	0	0	0	0	0	0	0	0	0	100	100	0	0	0	0	0
CSF3R	0	0	0	0	0	0	0	0	0	0	0	0	0	0	0	0	0	0	0	0	0	0	0	0	0	0	0	0	0	0	0	0	0	0	0	100	100	0	100	0	0	100
CSMD3	0	0	0	0	0	0	0	0	0	0	0	0	0	0	0	0	0	0	0	0	0	0	0	0	0	0	0	0	0	0	0	0	0	0	0	0	0	0	0	0	0	0
CXCR4	0	0	0	0	0	0	0	0	0	0	0	0	0	0	0	0	0	0	0	0	0	0	0	0	0	0	0	0	100	0	100	0	0	0	0	0	0	0	0	0	0	0
DCTN1	0	0	0	0	0	0	0	0	0	0	0	0	0	0	0	0	0	0	0	0	0	0	0	0	0	0	0	0	0	0	0	0	0	0	0	0	0	0	0	0	0	0
DDIT3	0	0	0	0	0	0	0	0	0	0	0	0	0	0	0	0	0	0	0	0	0	0	0	0	0	0	0	0	0	0	0	0	0	0	0	0	0	0	0	0	0	0
DDX10	0	0	0	0	0	0	0	0	0	0	0	0	0	0	0	0	0	0	0	0	0	0	0	0	0	0	0	0	0	0	0	0	0	0	0	0	0	0	0	0	0	0
DDX3X	0	0	0	0	0	0	0	0	0	0	0	0	0	0	0	0	0	0	0	0	0	0	0	0	0	0	0	0	0	0	0	0	0	0	0	100	100	0	100	0	0	100
DGCR8	0	0	0	0	0	0	0	0	0	0	0	0	0	0	0	0	0	0	0	0	0	0	0	0	0	0	0	0	0	0	0	0	0	0	0	0	0	0	0	0	0	0
ECT2L	0	0	0	0	0	0	0	0	0	0	0	0	0	0	0	0	0	0	0	0	0	0	0	0	0	0	0	0	0	0	0	0	0	0	0	100	100	0	0	0	0	100
EIF3E	0	0	0	0	0	0	0	0	0	0	0	0	0	0	0	0	0	0	0	0	0	0	0	0	0	0	0	0	0	0	0	0	0	0	0	0	0	0	0	0	0	0
EP300	1	0.00347222	2	0.00422833	1	0.00434783	2	0.00488998	0	0	0	0	0	0	1	0.00330033	1	0.025	0	0	0	0	0	0	1	0.00617284	1	0.00303951	100	100	100	100	100	100	100	75	75	0	66.6667	0	0	66.6667
EPAS1	0	0	0	0	0	0	0	0	0	0	0	0	0	0	0	0	0	0	0	0	0	0	0	0	0	0	0	0	100	100	0	0	100	100	0	50	50	0	50	0	0	50
EPHA3	1	0.00347222	0	0	1	0.00434783	0	0	0	0	0	0	0	0	0	0	0	0	0	0	0	0	0	0	1	0.00617284	0	0	50	50	0	0	100	0	50	100	100	0	100	0	0	100
EPHA7	0	0	1	0.00211416	0	0	1	0.00244499	0	0	0	0	0	0	1	0.00330033	0	0	0	0	0	0	0	0	0	0	1	0.00303951	100	100	0	100	0	0	100	50	50	0	100	0	0	50
EPS15	0	0	0	0	0	0	0	0	0	0	0	0	0	0	0	0	0	0	0	0	0	0	0	0	0	0	0	0	0	0	0	0	0	0	0	0	0	0	0	0	0	0
ERBB4	1	0.00347222	0	0	1	0.00434783	0	0	0	0	0	0	0	0	0	0	1	0.025	0	0	1	0.0454545	0	0	0	0	0	0	100	100	0	0	100	100	0	50	50	0	50	0	0	50
ERCC2	0	0	0	0	0	0	0	0	0	0	0	0	0	0	0	0	0	0	0	0	0	0	0	0	0	0	0	0	0	0	0	0	0	0	0	0	0	0	0	0	0	0
ERCC3	0	0	0	0	0	0	0	0	0	0	0	0	0	0	0	0	0	0	0	0	0	0	0	0	0	0	0	0	50	0	50	0	0	0	0	33.3333	0	100	0	0	0	0
ERCC4	0	0	0	0	0	0	0	0	0	0	0	0	0	0	0	0	0	0	0	0	0	0	0	0	0	0	0	0	0	0	0	0	0	0	0	0	0	0	0	0	0	0
ERCC5	0	0	0	0	0	0	0	0	0	0	0	0	0	0	0	0	0	0	0	0	0	0	0	0	0	0	0	0	100	100	0	100	0	0	100	100	100	0	100	0	0	100
ETNK1	0	0	0	0	0	0	0	0	0	0	0	0	0	0	0	0	0	0	0	0	0	0	0	0	0	0	0	0	100	100	0	100	0	0	100	0	0	0	0	0	0	0
EWSR1	0	0	0	0	0	0	0	0	0	0	0	0	0	0	0	0	0	0	0	0	0	0	0	0	0	0	0	0	100	100	0	100	0	0	100	0	0	0	0	0	0	0
FANCA	0	0	0	0	0	0	0	0	0	0	0	0	0	0	0	0	0	0	0	0	0	0	0	0	0	0	0	0	0	0	0	0	0	0	0	100	100	100	100	0	0	100
FANCC	0	0	1	0.00211416	0	0	1	0.00244499	0	0	0	0	0	0	1	0.00330033	0	0	0	0	0	0	0	0	0	0	1	0.00303951	100	100	0	100	0	0	100	100	100	0	100	0	0	100
FANCE	0	0	0	0	0	0	0	0	0	0	0	0	0	0	0	0	0	0	0	0	0	0	0	0	0	0	0	0	0	0	0	0	0	0	0	0	0	0	0	0	0	0
FANCF	0	0	0	0	0	0	0	0	0	0	0	0	0	0	0	0	0	0	0	0	0	0	0	0	0	0	0	0	0	0	0	0	0	0	0	0	0	0	0	0	0	0
FANCG	0	0	0	0	0	0	0	0	0	0	0	0	0	0	0	0	0	0	0	0	0	0	0	0	0	0	0	0	0	0	0	0	0	0	0	0	0	0	0	0	0	0
FBLN2	0	0	0	0	0	0	0	0	0	0	0	0	0	0	0	0	0	0	0	0	0	0	0	0	0	0	0	0	0	0	0	0	0	0	0	0	0	0	0	0	0	0
FBXW7	1	0.00347222	0	0	1	0.00434783	0	0	0	0	0	0	0	0	0	0	1	0.025	0	0	0	0	0	0	0	0	0	0	100	100	0	100	100	0	100	66.6667	66.6667	0	50	0	0	50
FCRL4	0	0	0	0	0	0	0	0	0	0	0	0	0	0	0	0	0	0	0	0	0	0	0	0	0	0	0	0	0	0	0	0	0	0	0	0	0	0	0	0	0	0
FGFR1	0	0	0	0	0	0	0	0	0	0	0	0	0	0	0	0	0	0	0	0	0	0	0	0	0	0	0	0	100	100	100	100	0	0	100	100	100	0	100	0	0	100
FGFR2	1	0.00347222	1	0.00211416	1	0.00434783	1	0.00244499	0	0	0	0	0	0	1	0.00330033	0	0	0	0	0	0	0	0	0	0	1	0.00303951	80	75	100	100	50	50	100	100	100	0	100	0	0	100
FGFR3	0	0	0	0	0	0	0	0	0	0	0	0	0	0	0	0	0	0	0	0	0	0	0	0	0	0	0	0	100	100	0	100	0	0	100	100	100	0	100	0	0	100
FGFR4	0	0	0	0	0	0	0	0	0	0	0	0	0	0	0	0	0	0	0	0	0	0	0	0	0	0	0	0	100	100	0	0	0	0	0	0	0	0	0	0	0	0
FKBP9	0	0	0	0	0	0	0	0	0	0	0	0	0	0	0	0	0	0	0	0	0	0	0	0	0	0	0	0	0	0	0	0	0	0	0	0	0	0	0	0	0	0
FNBP1	0	0	0	0	0	0	0	0	0	0	0	0	0	0	0	0	0	0	0	0	0	0	0	0	0	0	0	0	0	0	0	0	0	0	0	0	0	0	0	0	0	0
FOXL2	0	0	1	0.00211416	0	0	1	0.00244499	0	0	0	0	0	0	1	0.00330033	0	0	0	0	0	0	0	0	0	0	1	0.00303951	0	0	0	0	0	0	0	100	100	0	100	0	0	100
FOXO1	0	0	0	0	0	0	0	0	0	0	0	0	0	0	0	0	0	0	0	0	0	0	0	0	0	0	0	0	0	0	0	0	0	0	0	100	100	100	100	0	0	100
FOXO4	0	0	0	0	0	0	0	0	0	0	0	0	0	0	0	0	0	0	0	0	0	0	0	0	0	0	0	0	0	0	0	0	0	0	0	0	0	0	0	0	0	0
FOXR1	0	0	0	0	0	0	0	0	0	0	0	0	0	0	0	0	0	0	0	0	0	0	0	0	0	0	0	0	0	0	0	0	0	0	0	0	0	0	0	0	0	0
FSTL3	0	0	0	0	0	0	0	0	0	0	0	0	0	0	0	0	0	0	0	0	0	0	0	0	0	0	0	0	0	0	0	0	0	0	0	0	0	0	0	0	0	0
FUBP1	0	0	0	0	0	0	0	0	0	0	0	0	0	0	0	0	0	0	0	0	0	0	0	0	0	0	0	0	0	0	0	0	0	0	0	100	0	100	0	0	0	0
GATA1	0	0	0	0	0	0	0	0	0	0	0	0	0	0	0	0	0	0	0	0	0	0	0	0	0	0	0	0	100	100	0	0	100	0	100	0	0	0	0	0	0	0
GATA2	0	0	0	0	0	0	0	0	0	0	0	0	0	0	0	0	0	0	0	0	0	0	0	0	0	0	0	0	0	0	0	0	0	0	0	100	100	0	100	0	0	100
GNA11	0	0	0	0	0	0	0	0	0	0	0	0	0	0	0	0	0	0	0	0	0	0	0	0	0	0	0	0	0	0	0	0	0	0	0	100	100	0	0	100	100	0
H3F3A	0	0	0	0	0	0	0	0	0	0	0	0	0	0	0	0	0	0	0	0	0	0	0	0	0	0	0	0	0	0	0	0	0	0	0	0	0	0	0	0	0	0
H3F3B	0	0	0	0	0	0	0	0	0	0	0	0	0	0	0	0	0	0	0	0	0	0	0	0	0	0	0	0	0	0	0	0	0	0	0	0	0	0	0	0	0	0
HIF1A	0	0	0	0	0	0	0	0	0	0	0	0	0	0	0	0	0	0	0	0	0	0	0	0	0	0	0	0	100	100	0	0	0	0	0	0	0	0	0	0	0	0
HLA-A	0	0	1	0.00211416	0	0	1	0.00244499	0	0	0	0	0	0	0	0	0	0	0	0	0	0	0	0	0	0	0	0	100	0	100	0	0	0	0	100	100	0	100	0	0	100
HMGA1	0	0	0	0	0	0	0	0	0	0	0	0	0	0	0	0	0	0	0	0	0	0	0	0	0	0	0	0	0	0	0	0	0	0	0	0	0	0	0	0	0	0
HMGA2	0	0	0	0	0	0	0	0	0	0	0	0	0	0	0	0	0	0	0	0	0	0	0	0	0	0	0	0	0	0	0	0	0	0	0	0	0	0	0	0	0	0
HNF1A	0	0	1	0.00211416	0	0	1	0.00244499	0	0	0	0	0	0	1	0.00330033	0	0	0	0	0	0	0	0	0	0	1	0.00303951	100	100	0	100	0	0	100	66.6667	66.6667	0	50	0	0	50
HOOK3	0	0	0	0	0	0	0	0	0	0	0	0	0	0	0	0	0	0	0	0	0	0	0	0	0	0	0	0	0	0	0	0	0	0	0	0	0	0	0	0	0	0
HOXA9	0	0	0	0	0	0	0	0	0	0	0	0	0	0	0	0	0	0	0	0	0	0	0	0	0	0	0	0	0	0	0	0	0	0	0	0	0	0	0	0	0	0
IKBKB	0	0	0	0	0	0	0	0	0	0	0	0	0	0	0	0	0	0	0	0	0	0	0	0	0	0	0	0	0	0	0	0	0	0	0	0	0	0	0	0	0	0
IKZF1	0	0	0	0	0	0	0	0	0	0	0	0	0	0	0	0	0	0	0	0	0	0	0	0	0	0	0	0	100	100	0	0	100	100	0	100	100	0	0	0	0	0
IKZF3	0	0	0	0	0	0	0	0	0	0	0	0	0	0	0	0	0	0	0	0	0	0	0	0	0	0	0	0	0	0	0	0	0	0	0	100	100	0	0	0	0	100
IL21R	0	0	0	0	0	0	0	0	0	0	0	0	0	0	0	0	0	0	0	0	0	0	0	0	0	0	0	0	0	0	0	0	0	0	0	0	0	0	0	0	0	0
IL6ST	0	0	0	0	0	0	0	0	0	0	0	0	0	0	0	0	0	0	0	0	0	0	0	0	0	0	0	0	100	100	0	0	0	0	0	66.6667	100	50	100	0	0	100
ITGAV	0	0	0	0	0	0	0	0	0	0	0	0	0	0	0	0	0	0	0	0	0	0	0	0	0	0	0	0	0	0	0	0	0	0	0	0	0	0	0	0	0	0
JAZF1	0	0	0	0	0	0	0	0	0	0	0	0	0	0	0	0	0	0	0	0	0	0	0	0	0	0	0	0	0	0	0	0	0	0	0	0	0	0	0	0	0	0
KAT6A	0	0	0	0	0	0	0	0	0	0	0	0	0	0	0	0	0	0	0	0	0	0	0	0	0	0	0	0	87.5	87.5	0	66.6667	0	0	66.6667	100	100	0	100	0	0	100
KAT6B	0	0	0	0	0	0	0	0	0	0	0	0	0	0	0	0	0	0	0	0	0	0	0	0	0	0	0	0	0	0	0	0	0	0	0	0	0	0	0	0	0	0
KCNJ5	0	0	0	0	0	0	0	0	0	0	0	0	0	0	0	0	0	0	0	0	0	0	0	0	0	0	0	0	0	0	0	0	0	0	0	0	0	0	0	0	0	0
KDM5A	0	0	0	0	0	0	0	0	0	0	0	0	0	0	0	0	0	0	0	0	0	0	0	0	0	0	0	0	0	0	0	0	0	0	0	100	100	0	100	100	100	100
KDM5C	1	0.00347222	1	0.00211416	1	0.00434783	1	0.00244499	0	0	0	0	1	0.00689655	1	0.00330033	0	0	0	0	0	0	0	0	1	0.00617284	1	0.00303951	66.6667	50	100	50	0	0	50	100	100	0	100	0	0	100
KDM6A	4	0.0138889	1	0.00211416	2	0.00869565	1	0.00244499	2	0.0344828	0	0	2	0.0137931	0	0	0	0	0	0	0	0	0	0	2	0.0123457	0	0	33.3333	25	50	25	0	0	25	50	50	0	100	0	0	100
KEAP1	0	0	0	0	0	0	0	0	0	0	0	0	0	0	0	0	0	0	0	0	0	0	0	0	0	0	0	0	100	100	0	100	100	100	100	100	100	0	100	0	0	100
KIF5B	0	0	0	0	0	0	0	0	0	0	0	0	0	0	0	0	0	0	0	0	0	0	0	0	0	0	0	0	0	0	0	0	0	0	0	0	0	0	0	0	0	0
KMT2A	2	0.00694444	10	0.0211416	1	0.00434783	8	0.0195599	1	0.0172414	2	0.03125	1	0.00689655	4	0.0132013	0	0	2	0.0645161	0	0	2	0.1	1	0.00617284	5	0.0151976	100	100	100	100	100	0	100	66.6667	61.5385	100	60	33.3333	33.3333	57.1429
LASP1	0	0	0	0	0	0	0	0	0	0	0	0	0	0	0	0	0	0	0	0	0	0	0	0	0	0	0	0	0	0	0	0	0	0	0	0	0	0	0	0	0	0
LATS1	0	0	0	0	0	0	0	0	0	0	0	0	0	0	0	0	0	0	0	0	0	0	0	0	0	0	0	0	100	100	0	0	0	0	0	100	100	0	100	0	0	100
LATS2	0	0	0	0	0	0	0	0	0	0	0	0	0	0	0	0	0	0	0	0	0	0	0	0	0	0	0	0	0	0	0	0	0	0	0	0	0	0	0	0	0	0
LRIG3	0	0	0	0	0	0	0	0	0	0	0	0	0	0	0	0	0	0	0	0	0	0	0	0	0	0	0	0	0	0	0	0	0	0	0	0	0	0	0	0	0	0
LRP1B	0	0	0	0	0	0	0	0	0	0	0	0	0	0	0	0	0	0	0	0	0	0	0	0	0	0	0	0	0	0	0	0	0	0	0	0	0	0	0	0	0	0
LZTR1	0	0	0	0	0	0	0	0	0	0	0	0	0	0	0	0	0	0	0	0	0	0	0	0	0	0	0	0	0	0	0	0	0	0	0	100	100	100	0	100	100	0
MACC1	0	0	0	0	0	0	0	0	0	0	0	0	0	0	0	0	0	0	0	0	0	0	0	0	0	0	0	0	0	0	0	0	0	0	0	0	0	0	0	0	0	0
MALT1	0	0	0	0	0	0	0	0	0	0	0	0	0	0	0	0	0	0	0	0	0	0	0	0	0	0	0	0	0	0	0	0	0	0	0	0	0	0	0	0	0	0
MAML2	0	0	0	0	0	0	0	0	0	0	0	0	0	0	0	0	0	0	0	0	0	0	0	0	0	0	0	0	0	0	0	0	0	0	0	0	0	0	0	0	0	0
MAPK1	0	0	0	0	0	0	0	0	0	0	0	0	0	0	0	0	0	0	0	0	0	0	0	0	0	0	0	0	100	100	0	100	0	0	100	0	0	0	0	0	0	0
MECOM	0	0	0	0	0	0	0	0	0	0	0	0	0	0	0	0	0	0	0	0	0	0	0	0	0	0	0	0	0	0	0	0	0	0	0	75	75	0	66.6667	100	0	75
MED12	2	0.00694444	1	0.00211416	2	0.00869565	1	0.00244499	0	0	0	0	2	0.0137931	1	0.00330033	0	0	0	0	0	0	0	0	2	0.0123457	1	0.00303951	100	100	100	100	0	0	100	80	80	0	75	0	0	75
MLLT1	0	0	0	0	0	0	0	0	0	0	0	0	0	0	0	0	0	0	0	0	0	0	0	0	0	0	0	0	0	0	0	0	0	0	0	0	0	0	0	0	0	0
MLLT3	0	0	0	0	0	0	0	0	0	0	0	0	0	0	0	0	0	0	0	0	0	0	0	0	0	0	0	0	0	0	0	0	0	0	0	0	0	0	0	0	0	0
MLLT6	0	0	0	0	0	0	0	0	0	0	0	0	0	0	0	0	0	0	0	0	0	0	0	0	0	0	0	0	0	0	0	0	0	0	0	0	0	0	0	0	0	0
MRTFA	0	0	0	0	0	0	0	0	0	0	0	0	0	0	0	0	0	0	0	0	0	0	0	0	0	0	0	0	0	0	0	0	0	0	0	0	0	0	0	0	0	0
MTCP1	0	0	0	0	0	0	0	0	0	0	0	0	0	0	0	0	0	0	0	0	0	0	0	0	0	0	0	0	0	0	0	0	0	0	0	0	0	0	0	0	0	0
MUTYH	0	0	0	0	0	0	0	0	0	0	0	0	0	0	0	0	0	0	0	0	0	0	0	0	0	0	0	0	100	100	0	100	0	0	100	100	100	0	0	0	0	0
MYD88	0	0	0	0	0	0	0	0	0	0	0	0	0	0	0	0	0	0	0	0	0	0	0	0	0	0	0	0	0	0	0	0	0	0	0	100	100	0	0	0	0	0
MYH11	0	0	0	0	0	0	0	0	0	0	0	0	0	0	0	0	0	0	0	0	0	0	0	0	0	0	0	0	0	0	0	0	0	0	0	0	0	0	0	0	0	0
MYO5A	0	0	0	0	0	0	0	0	0	0	0	0	0	0	0	0	0	0	0	0	0	0	0	0	0	0	0	0	0	0	0	0	0	0	0	0	0	0	0	0	0	0
MYOD1	0	0	0	0	0	0	0	0	0	0	0	0	0	0	0	0	0	0	0	0	0	0	0	0	0	0	0	0	0	0	0	0	0	0	0	0	0	0	0	0	0	0
N4BP2	0	0	0	0	0	0	0	0	0	0	0	0	0	0	0	0	0	0	0	0	0	0	0	0	0	0	0	0	0	0	0	0	0	0	0	0	0	0	0	0	0	0
NCOA1	0	0	0	0	0	0	0	0	0	0	0	0	0	0	0	0	0	0	0	0	0	0	0	0	0	0	0	0	0	0	0	0	0	0	0	0	0	0	0	0	0	0
NCOA2	0	0	0	0	0	0	0	0	0	0	0	0	0	0	0	0	0	0	0	0	0	0	0	0	0	0	0	0	0	0	0	0	0	0	0	0	0	0	0	0	0	0
NCOA4	0	0	0	0	0	0	0	0	0	0	0	0	0	0	0	0	0	0	0	0	0	0	0	0	0	0	0	0	0	0	0	0	0	0	0	0	0	0	0	0	0	0
NCOR2	0	0	0	0	0	0	0	0	0	0	0	0	0	0	0	0	0	0	0	0	0	0	0	0	0	0	0	0	75	66.6667	100	66.6667	100	100	50	40	40	0	0	100	100	0
NDRG1	0	0	0	0	0	0	0	0	0	0	0	0	0	0	0	0	0	0	0	0	0	0	0	0	0	0	0	0	0	0	0	0	0	0	0	0	0	0	0	0	0	0
NFKB2	0	0	0	0	0	0	0	0	0	0	0	0	0	0	0	0	0	0	0	0	0	0	0	0	0	0	0	0	0	0	0	0	0	0	0	0	0	0	0	0	0	0
NR4A3	0	0	0	0	0	0	0	0	0	0	0	0	0	0	0	0	0	0	0	0	0	0	0	0	0	0	0	0	100	100	0	100	100	100	100	0	0	0	0	0	0	0
NT5C2	0	0	0	0	0	0	0	0	0	0	0	0	0	0	0	0	0	0	0	0	0	0	0	0	0	0	0	0	100	100	0	0	0	0	0	0	0	0	0	0	0	0
NTHL1	0	0	0	0	0	0	0	0	0	0	0	0	0	0	0	0	0	0	0	0	0	0	0	0	0	0	0	0	0	0	0	0	0	0	0	100	100	0	0	100	0	100
NTRK1	0	0	0	0	0	0	0	0	0	0	0	0	0	0	0	0	0	0	0	0	0	0	0	0	0	0	0	0	100	100	0	100	100	100	100	0	0	0	0	0	0	0
NTRK3	0	0	0	0	0	0	0	0	0	0	0	0	0	0	0	0	0	0	0	0	0	0	0	0	0	0	0	0	66.6667	100	0	100	100	100	100	50	50	0	33.3333	100	100	33.3333
NUMA1	0	0	0	0	0	0	0	0	0	0	0	0	0	0	0	0	0	0	0	0	0	0	0	0	0	0	0	0	0	0	0	0	0	0	0	0	0	0	0	0	0	0
NUP98	0	0	0	0	0	0	0	0	0	0	0	0	0	0	0	0	0	0	0	0	0	0	0	0	0	0	0	0	66.6667	66.6667	0	66.6667	0	0	66.6667	100	100	100	0	100	100	0
NUTM1	0	0	0	0	0	0	0	0	0	0	0	0	0	0	0	0	0	0	0	0	0	0	0	0	0	0	0	0	100	0	100	0	0	0	0	50	50	0	50	0	0	50
OLIG2	0	0	0	0	0	0	0	0	0	0	0	0	0	0	0	0	0	0	0	0	0	0	0	0	0	0	0	0	0	0	0	0	0	0	0	0	0	0	0	0	0	0
P2RY8	0	0	0	0	0	0	0	0	0	0	0	0	0	0	0	0	0	0	0	0	0	0	0	0	0	0	0	0	50	50	0	100	0	0	50	100	100	0	100	0	0	100
PALB2	1	0.00347222	1	0.00211416	1	0.00434783	1	0.00244499	0	0	0	0	0	0	1	0.00330033	0	0	0	0	0	0	0	0	0	0	1	0.00303951	100	100	0	0	0	0	0	100	0	100	0	0	0	0
PATZ1	0	0	0	0	0	0	0	0	0	0	0	0	0	0	0	0	0	0	0	0	0	0	0	0	0	0	0	0	0	0	0	0	0	0	0	0	0	0	0	0	0	0
PBRM1	0	0	1	0.00211416	0	0	1	0.00244499	0	0	0	0	0	0	1	0.00330033	0	0	0	0	0	0	0	0	0	0	1	0.00303951	0	0	0	0	0	0	0	100	100	0	100	0	0	100
PCBP1	0	0	0	0	0	0	0	0	0	0	0	0	0	0	0	0	0	0	0	0	0	0	0	0	0	0	0	0	100	100	0	0	100	0	100	100	100	0	100	0	0	100
PDGFB	0	0	0	0	0	0	0	0	0	0	0	0	0	0	0	0	0	0	0	0	0	0	0	0	0	0	0	0	0	0	0	0	0	0	0	0	0	0	0	0	0	0
PLAG1	0	0	0	0	0	0	0	0	0	0	0	0	0	0	0	0	0	0	0	0	0	0	0	0	0	0	0	0	0	0	0	0	0	0	0	0	0	0	0	0	0	0
PLCG1	0	0	0	0	0	0	0	0	0	0	0	0	0	0	0	0	0	0	0	0	0	0	0	0	0	0	0	0	100	100	0	0	0	0	0	100	100	0	100	0	0	100
POLD1	0	0	0	0	0	0	0	0	0	0	0	0	0	0	0	0	0	0	0	0	0	0	0	0	0	0	0	0	0	0	0	0	0	0	0	0	0	0	0	0	0	0
PPARG	0	0	0	0	0	0	0	0	0	0	0	0	0	0	0	0	0	0	0	0	0	0	0	0	0	0	0	0	0	0	0	0	0	0	0	0	0	0	0	0	0	0
PPM1D	0	0	0	0	0	0	0	0	0	0	0	0	0	0	0	0	0	0	0	0	0	0	0	0	0	0	0	0	0	0	0	0	0	0	0	100	100	0	0	0	0	100
PPP6C	1	0.00347222	0	0	1	0.00434783	0	0	0	0	0	0	1	0.00689655	0	0	0	0	0	0	0	0	0	0	1	0.00617284	0	0	100	100	0	100	0	0	100	0	0	0	0	0	0	0
PRDM1	1	0.00347222	1	0.00211416	1	0.00434783	1	0.00244499	0	0	0	0	0	0	1	0.00330033	0	0	0	0	0	0	0	0	0	0	1	0.00303951	100	100	100	100	0	0	100	66.6667	66.6667	0	66.6667	0	0	66.6667
PRDM2	0	0	0	0	0	0	0	0	0	0	0	0	0	0	0	0	0	0	0	0	0	0	0	0	0	0	0	0	0	0	0	0	0	0	0	0	0	0	0	0	0	0
PREX2	0	0	0	0	0	0	0	0	0	0	0	0	0	0	0	0	0	0	0	0	0	0	0	0	0	0	0	0	100	100	0	100	100	100	100	0	0	0	0	0	0	0
PRKCB	0	0	0	0	0	0	0	0	0	0	0	0	0	0	0	0	0	0	0	0	0	0	0	0	0	0	0	0	0	0	0	0	0	0	0	0	0	0	0	0	0	0
PRKD1	0	0	0	0	0	0	0	0	0	0	0	0	0	0	0	0	0	0	0	0	0	0	0	0	0	0	0	0	100	100	0	100	0	0	100	75	66.6667	100	50	0	0	50
PRRX1	0	0	0	0	0	0	0	0	0	0	0	0	0	0	0	0	0	0	0	0	0	0	0	0	0	0	0	0	0	0	0	0	0	0	0	0	0	0	0	0	0	0
PSIP1	0	0	0	0	0	0	0	0	0	0	0	0	0	0	0	0	0	0	0	0	0	0	0	0	0	0	0	0	0	0	0	0	0	0	0	0	0	0	0	0	0	0
PTCH1	0	0	2	0.00422833	0	0	2	0.00488998	0	0	0	0	0	0	1	0.00330033	0	0	0	0	0	0	0	0	0	0	1	0.00303951	0	0	0	0	0	0	0	75	75	0	100	0	0	100
PTPN6	0	0	0	0	0	0	0	0	0	0	0	0	0	0	0	0	0	0	0	0	0	0	0	0	0	0	0	0	0	0	0	0	0	0	0	0	0	0	0	0	0	0
PTPRB	0	0	0	0	0	0	0	0	0	0	0	0	0	0	0	0	0	0	0	0	0	0	0	0	0	0	0	0	0	0	0	0	0	0	0	0	0	0	0	0	0	0
PTPRC	0	0	0	0	0	0	0	0	0	0	0	0	0	0	0	0	0	0	0	0	0	0	0	0	0	0	0	0	0	0	0	0	0	0	0	0	0	0	0	0	0	0
PTPRD	1	0.00347222	2	0.00422833	1	0.00434783	2	0.00488998	0	0	0	0	1	0.00689655	1	0.00330033	0	0	1	0.0322581	0	0	1	0.05	1	0.00617284	1	0.00303951	85.7143	85.7143	0	75	100	100	83.3333	100	100	100	100	100	100	100
PTPRK	0	0	0	0	0	0	0	0	0	0	0	0	0	0	0	0	0	0	0	0	0	0	0	0	0	0	0	0	0	0	0	0	0	0	0	0	0	0	0	0	0	0
PTPRT	0	0	1	0.00211416	0	0	1	0.00244499	0	0	0	0	0	0	0	0	0	0	0	0	0	0	0	0	0	0	0	0	50	50	0	0	0	0	0	100	100	0	0	100	100	0
RAD17	0	0	0	0	0	0	0	0	0	0	0	0	0	0	0	0	0	0	0	0	0	0	0	0	0	0	0	0	0	0	0	0	0	0	0	0	0	0	0	0	0	0
RAD21	0	0	0	0	0	0	0	0	0	0	0	0	0	0	0	0	0	0	0	0	0	0	0	0	0	0	0	0	100	100	0	0	0	0	0	0	0	0	0	0	0	0
RBM10	0	0	1	0.00211416	0	0	1	0.00244499	0	0	0	0	0	0	0	0	0	0	0	0	0	0	0	0	0	0	0	0	100	100	0	100	0	0	100	100	100	100	0	100	100	0
RBM15	0	0	0	0	0	0	0	0	0	0	0	0	0	0	0	0	0	0	0	0	0	0	0	0	0	0	0	0	100	100	0	0	100	0	100	100	100	0	100	0	0	100
RFWD3	0	0	0	0	0	0	0	0	0	0	0	0	0	0	0	0	0	0	0	0	0	0	0	0	0	0	0	0	0	0	0	0	0	0	0	0	0	0	0	0	0	0
RGPD3	0	0	0	0	0	0	0	0	0	0	0	0	0	0	0	0	0	0	0	0	0	0	0	0	0	0	0	0	0	0	0	0	0	0	0	0	0	0	0	0	0	0
RNF43	0	0	0	0	0	0	0	0	0	0	0	0	0	0	0	0	0	0	0	0	0	0	0	0	0	0	0	0	100	100	0	0	100	100	0	100	100	100	100	0	0	100
ROBO2	0	0	0	0	0	0	0	0	0	0	0	0	0	0	0	0	0	0	0	0	0	0	0	0	0	0	0	0	0	0	0	0	0	0	0	0	0	0	0	0	0	0
RPL10	0	0	0	0	0	0	0	0	0	0	0	0	0	0	0	0	0	0	0	0	0	0	0	0	0	0	0	0	0	0	0	0	0	0	0	0	0	0	0	0	0	0
RPL22	0	0	0	0	0	0	0	0	0	0	0	0	0	0	0	0	0	0	0	0	0	0	0	0	0	0	0	0	0	0	0	0	0	0	0	0	0	0	0	0	0	0
RSPO2	0	0	0	0	0	0	0	0	0	0	0	0	0	0	0	0	0	0	0	0	0	0	0	0	0	0	0	0	0	0	0	0	0	0	0	0	0	0	0	0	0	0
RSPO3	0	0	0	0	0	0	0	0	0	0	0	0	0	0	0	0	0	0	0	0	0	0	0	0	0	0	0	0	0	0	0	0	0	0	0	0	0	0	0	0	0	0
SALL4	0	0	0	0	0	0	0	0	0	0	0	0	0	0	0	0	0	0	0	0	0	0	0	0	0	0	0	0	0	0	0	0	0	0	0	0	0	0	0	0	0	0
SEPT5	0	0	0	0	0	0	0	0	0	0	0	0	0	0	0	0	0	0	0	0	0	0	0	0	0	0	0	0	0	0	0	0	0	0	0	0	0	0	0	0	0	0
SEPT6	0	0	0	0	0	0	0	0	0	0	0	0	0	0	0	0	0	0	0	0	0	0	0	0	0	0	0	0	0	0	0	0	0	0	0	0	0	0	0	0	0	0
SEPT9	0	0	0	0	0	0	0	0	0	0	0	0	0	0	0	0	0	0	0	0	0	0	0	0	0	0	0	0	0	0	0	0	0	0	0	0	0	0	0	0	0	0
SETD2	3	0.0104167	2	0.00422833	2	0.00869565	2	0.00488998	1	0.0172414	0	0	1	0.00689655	0	0	0	0	0	0	0	0	0	0	2	0.0123457	1	0.00303951	33.3333	66.6667	0	100	100	100	60	50	60	0	50	100	100	66.6667
SFRP4	0	0	0	0	0	0	0	0	0	0	0	0	0	0	0	0	0	0	0	0	0	0	0	0	0	0	0	0	0	0	0	0	0	0	0	0	0	0	0	0	0	0
SH2B3	0	0	0	0	0	0	0	0	0	0	0	0	0	0	0	0	0	0	0	0	0	0	0	0	0	0	0	0	0	0	0	0	0	0	0	100	100	0	100	100	100	100
SHTN1	0	0	0	0	0	0	0	0	0	0	0	0	0	0	0	0	0	0	0	0	0	0	0	0	0	0	0	0	0	0	0	0	0	0	0	0	0	0	0	0	0	0
SIRPA	0	0	0	0	0	0	0	0	0	0	0	0	0	0	0	0	0	0	0	0	0	0	0	0	0	0	0	0	0	0	0	0	0	0	0	0	0	0	0	0	0	0
SMAD2	0	0	0	0	0	0	0	0	0	0	0	0	0	0	0	0	0	0	0	0	0	0	0	0	0	0	0	0	0	0	0	0	0	0	0	0	0	0	0	0	0	0
SMAD3	0	0	0	0	0	0	0	0	0	0	0	0	0	0	0	0	0	0	0	0	0	0	0	0	0	0	0	0	0	0	0	0	0	0	0	100	100	0	0	0	0	100
SMC1A	0	0	0	0	0	0	0	0	0	0	0	0	0	0	0	0	0	0	0	0	0	0	0	0	0	0	0	0	66.6667	66.6667	0	60	100	0	66.6667	50	50	0	0	0	0	50
SNX29	0	0	0	0	0	0	0	0	0	0	0	0	0	0	0	0	0	0	0	0	0	0	0	0	0	0	0	0	0	0	0	0	0	0	0	0	0	0	0	0	0	0
SOCS1	0	0	0	0	0	0	0	0	0	0	0	0	0	0	0	0	0	0	0	0	0	0	0	0	0	0	0	0	0	0	0	0	0	0	0	0	0	0	0	0	0	0
SOX21	0	0	0	0	0	0	0	0	0	0	0	0	0	0	0	0	0	0	0	0	0	0	0	0	0	0	0	0	0	0	0	0	0	0	0	0	0	0	0	0	0	0
SRSF2	0	0	0	0	0	0	0	0	0	0	0	0	0	0	0	0	0	0	0	0	0	0	0	0	0	0	0	0	0	0	0	0	0	0	0	0	0	0	0	0	0	0
SRSF3	0	0	0	0	0	0	0	0	0	0	0	0	0	0	0	0	0	0	0	0	0	0	0	0	0	0	0	0	0	0	0	0	0	0	0	0	0	0	0	0	0	0
STAG1	0	0	0	0	0	0	0	0	0	0	0	0	0	0	0	0	0	0	0	0	0	0	0	0	0	0	0	0	100	100	100	0	0	0	0	71.4286	60	100	100	0	0	100
STAG2	1	0.00347222	2	0.00422833	1	0.00434783	2	0.00488998	0	0	0	0	0	0	1	0.00330033	0	0	0	0	0	0	0	0	0	0	1	0.00303951	0	0	0	0	0	0	0	25	25	0	0	100	0	0
STAT3	0	0	0	0	0	0	0	0	0	0	0	0	0	0	0	0	0	0	0	0	0	0	0	0	0	0	0	0	100	100	0	100	100	100	100	75	75	0	66.6667	100	100	66.6667
STAT6	0	0	0	0	0	0	0	0	0	0	0	0	0	0	0	0	0	0	0	0	0	0	0	0	0	0	0	0	66.6667	66.6667	0	66.6667	0	0	66.6667	100	0	100	0	0	0	0
STK11	1	0.00347222	7	0.0147992	1	0.00434783	7	0.0171149	0	0	0	0	1	0.00689655	5	0.0165017	0	0	1	0.0322581	0	0	0	0	1	0.00617284	6	0.0182371	100	100	0	100	0	0	100	87.5	87.5	0	83.3333	100	0	85.7143
SUZ12	1	0.00347222	1	0.00211416	1	0.00434783	1	0.00244499	0	0	0	0	1	0.00689655	1	0.00330033	0	0	0	0	0	0	0	0	1	0.00617284	1	0.00303951	0	0	0	0	0	0	0	0	0	0	0	0	0	0
TAF15	0	0	0	0	0	0	0	0	0	0	0	0	0	0	0	0	0	0	0	0	0	0	0	0	0	0	0	0	0	0	0	0	0	0	0	0	0	0	0	0	0	0
TCEA1	0	0	0	0	0	0	0	0	0	0	0	0	0	0	0	0	0	0	0	0	0	0	0	0	0	0	0	0	0	0	0	0	0	0	0	0	0	0	0	0	0	0
TCF12	0	0	0	0	0	0	0	0	0	0	0	0	0	0	0	0	0	0	0	0	0	0	0	0	0	0	0	0	0	0	0	0	0	0	0	0	0	0	0	0	0	0
TCL1A	0	0	0	0	0	0	0	0	0	0	0	0	0	0	0	0	0	0	0	0	0	0	0	0	0	0	0	0	50	50	0	100	0	0	100	0	0	0	0	0	0	0
TRAF7	0	0	0	0	0	0	0	0	0	0	0	0	0	0	0	0	0	0	0	0	0	0	0	0	0	0	0	0	100	100	0	0	0	0	100	100	100	0	0	0	0	0
TRRAP	0	0	0	0	0	0	0	0	0	0	0	0	0	0	0	0	0	0	0	0	0	0	0	0	0	0	0	0	0	0	0	0	0	0	0	0	0	0	0	0	0	0
U2AF1	0	0	0	0	0	0	0	0	0	0	0	0	0	0	0	0	0	0	0	0	0	0	0	0	0	0	0	0	0	0	0	0	0	0	0	0	0	0	0	0	0	0
USP44	0	0	0	0	0	0	0	0	0	0	0	0	0	0	0	0	0	0	0	0	0	0	0	0	0	0	0	0	0	0	0	0	0	0	0	0	0	0	0	0	0	0
USP9X	0	0	0	0	0	0	0	0	0	0	0	0	0	0	0	0	0	0	0	0	0	0	0	0	0	0	0	0	0	0	0	0	0	0	0	0	0	0	0	0	0	0
VTI1A	0	0	0	0	0	0	0	0	0	0	0	0	0	0	0	0	0	0	0	0	0	0	0	0	0	0	0	0	0	0	0	0	0	0	0	0	0	0	0	0	0	0
WWTR1	0	0	0	0	0	0	0	0	0	0	0	0	0	0	0	0	0	0	0	0	0	0	0	0	0	0	0	0	0	0	0	0	0	0	0	0	0	0	0	0	0	0
YWHAE	0	0	0	0	0	0	0	0	0	0	0	0	0	0	0	0	0	0	0	0	0	0	0	0	0	0	0	0	0	0	0	0	0	0	0	0	0	0	0	0	0	0
ZMYM2	0	0	0	0	0	0	0	0	0	0	0	0	0	0	0	0	0	0	0	0	0	0	0	0	0	0	0	0	0	0	0	0	0	0	0	0	0	0	0	0	0	0
ZMYM3	0	0	0	0	0	0	0	0	0	0	0	0	0	0	0	0	0	0	0	0	0	0	0	0	0	0	0	0	0	0	0	0	0	0	0	0	0	0	0	0	0	0
ZNRF3	0	0	0	0	0	0	0	0	0	0	0	0	0	0	0	0	0	0	0	0	0	0	0	0	0	0	0	0	100	100	100	100	0	0	100	0	0	0	0	0	0	0
ZRSR2	1	0.00347222	0	0	1	0.00434783	0	0	0	0	0	0	0	0	0	0	1	0.025	0	0	0	0	0	0	1	0.00617284	0	0	100	100	0	0	100	0	100	100	100	0	100	0	0	100
ACVR1B	0	0	0	0	0	0	0	0	0	0	0	0	0	0	0	0	0	0	0	0	0	0	0	0	0	0	0	0	0	0	0	0	0	0	0	0	0	0	0	0	0	0
ACVR2A	0	0	0	0	0	0	0	0	0	0	0	0	0	0	0	0	0	0	0	0	0	0	0	0	0	0	0	0	0	0	0	0	0	0	0	0	0	0	0	0	0	0
ATP1A1	0	0	0	0	0	0	0	0	0	0	0	0	0	0	0	0	0	0	0	0	0	0	0	0	0	0	0	0	0	0	0	0	0	0	0	0	0	0	0	0	0	0
ATP2B3	0	0	0	0	0	0	0	0	0	0	0	0	0	0	0	0	0	0	0	0	0	0	0	0	0	0	0	0	0	0	0	0	0	0	0	0	0	0	0	0	0	0
BCL11A	0	0	0	0	0	0	0	0	0	0	0	0	0	0	0	0	0	0	0	0	0	0	0	0	0	0	0	0	0	0	0	0	0	0	0	0	0	0	0	0	0	0
BCL11B	0	0	0	0	0	0	0	0	0	0	0	0	0	0	0	0	0	0	0	0	0	0	0	0	0	0	0	0	100	100	100	100	100	100	100	75	66.6667	100	66.6667	0	0	66.6667
BCLAF1	0	0	0	0	0	0	0	0	0	0	0	0	0	0	0	0	0	0	0	0	0	0	0	0	0	0	0	0	0	0	0	0	0	0	0	0	0	0	0	0	0	0
BMPR1A	0	0	0	0	0	0	0	0	0	0	0	0	0	0	0	0	0	0	0	0	0	0	0	0	0	0	0	0	100	100	0	100	0	0	100	100	100	0	100	0	0	100
CAMTA1	0	0	0	0	0	0	0	0	0	0	0	0	0	0	0	0	0	0	0	0	0	0	0	0	0	0	0	0	0	0	0	0	0	0	0	0	0	0	0	0	0	0
CARD11	0	0	0	0	0	0	0	0	0	0	0	0	0	0	0	0	0	0	0	0	0	0	0	0	0	0	0	0	0	0	0	0	0	0	0	100	100	100	0	0	0	0
CDKN1A	0	0	0	0	0	0	0	0	0	0	0	0	0	0	0	0	0	0	0	0	0	0	0	0	0	0	0	0	0	0	0	0	0	0	0	100	100	0	0	0	0	0
CDKN2C	0	0	0	0	0	0	0	0	0	0	0	0	0	0	0	0	0	0	0	0	0	0	0	0	0	0	0	0	0	0	0	0	0	0	0	0	0	0	0	0	0	0
CHCHD7	0	0	0	0	0	0	0	0	0	0	0	0	0	0	0	0	0	0	0	0	0	0	0	0	0	0	0	0	0	0	0	0	0	0	0	0	0	0	0	0	0	0
CHST11	0	0	0	0	0	0	0	0	0	0	0	0	0	0	0	0	0	0	0	0	0	0	0	0	0	0	0	0	0	0	0	0	0	0	0	0	0	0	0	0	0	0
CLTCL1	0	0	0	0	0	0	0	0	0	0	0	0	0	0	0	0	0	0	0	0	0	0	0	0	0	0	0	0	0	0	0	0	0	0	0	0	0	0	0	0	0	0
COL1A1	0	0	0	0	0	0	0	0	0	0	0	0	0	0	0	0	0	0	0	0	0	0	0	0	0	0	0	0	0	0	0	0	0	0	0	0	0	0	0	0	0	0
COL2A1	0	0	0	0	0	0	0	0	0	0	0	0	0	0	0	0	0	0	0	0	0	0	0	0	0	0	0	0	0	0	0	0	0	0	0	0	0	0	0	0	0	0
COL3A1	0	0	0	0	0	0	0	0	0	0	0	0	0	0	0	0	0	0	0	0	0	0	0	0	0	0	0	0	0	0	0	0	0	0	0	0	0	0	0	0	0	0
CREBBP	2	0.00694444	2	0.00422833	2	0.00869565	2	0.00488998	0	0	0	0	0	0	1	0.00330033	1	0.025	1	0.0322581	1	0.0454545	0	0	0	0	2	0.00607903	75	75	0	50	100	100	50	100	100	0	100	100	0	100
CRNKL1	0	0	0	0	0	0	0	0	0	0	0	0	0	0	0	0	0	0	0	0	0	0	0	0	0	0	0	0	0	0	0	0	0	0	0	0	0	0	0	0	0	0
CTNNA1	0	0	0	0	0	0	0	0	0	0	0	0	0	0	0	0	0	0	0	0	0	0	0	0	0	0	0	0	0	0	0	0	0	0	0	0	0	0	0	0	0	0
CTNNA2	0	0	0	0	0	0	0	0	0	0	0	0	0	0	0	0	0	0	0	0	0	0	0	0	0	0	0	0	0	0	0	0	0	0	0	0	0	0	0	0	0	0
CTNNB1	0	0	0	0	0	0	0	0	0	0	0	0	0	0	0	0	0	0	0	0	0	0	0	0	0	0	0	0	0	0	0	0	0	0	0	0	0	0	0	0	0	0
CTNND1	0	0	0	0	0	0	0	0	0	0	0	0	0	0	0	0	0	0	0	0	0	0	0	0	0	0	0	0	0	0	0	0	0	0	0	0	0	0	0	0	0	0
CTNND2	0	0	0	0	0	0	0	0	0	0	0	0	0	0	0	0	0	0	0	0	0	0	0	0	0	0	0	0	0	0	0	0	0	0	0	0	0	0	0	0	0	0
CYP2C8	0	0	0	0	0	0	0	0	0	0	0	0	0	0	0	0	0	0	0	0	0	0	0	0	0	0	0	0	0	0	0	0	0	0	0	0	0	0	0	0	0	0
DICER1	1	0.00347222	0	0	1	0.00434783	0	0	0	0	0	0	1	0.00689655	0	0	0	0	0	0	0	0	0	0	1	0.00617284	0	0	100	100	0	100	0	0	100	100	100	0	100	0	0	100
DNAJB1	0	0	0	0	0	0	0	0	0	0	0	0	0	0	0	0	0	0	0	0	0	0	0	0	0	0	0	0	100	100	0	0	100	100	0	0	0	0	0	0	0	0
DNMT3A	1	0.00347222	2	0.00422833	1	0.00434783	2	0.00488998	0	0	0	0	0	0	1	0.00330033	0	0	0	0	0	0	0	0	0	0	1	0.00303951	100	100	0	0	0	0	0	83.3333	83.3333	0	80	0	0	83.3333
DROSHA	0	0	0	0	0	0	0	0	0	0	0	0	0	0	0	0	0	0	0	0	0	0	0	0	0	0	0	0	100	100	0	0	100	100	0	66.6667	100	0	100	0	0	100
DUX4L1	0	0	0	0	0	0	0	0	0	0	0	0	0	0	0	0	0	0	0	0	0	0	0	0	0	0	0	0	0	0	0	0	0	0	0	0	0	0	0	0	0	0
EIF1AX	0	0	0	0	0	0	0	0	0	0	0	0	0	0	0	0	0	0	0	0	0	0	0	0	0	0	0	0	100	100	0	100	0	0	100	0	0	0	0	0	0	0
EIF4A2	0	0	0	0	0	0	0	0	0	0	0	0	0	0	0	0	0	0	0	0	0	0	0	0	0	0	0	0	100	100	0	100	0	0	100	100	100	0	0	100	100	0
FAM47C	0	0	0	0	0	0	0	0	0	0	0	0	0	0	0	0	0	0	0	0	0	0	0	0	0	0	0	0	0	0	0	0	0	0	0	0	0	0	0	0	0	0
FANCD2	0	0	2	0.00422833	0	0	2	0.00488998	0	0	0	0	0	0	1	0.00330033	0	0	1	0.0322581	0	0	1	0.05	0	0	1	0.00303951	100	100	0	100	0	0	100	66.6667	66.6667	0	75	100	100	60
FBXO11	0	0	1	0.00211416	0	0	1	0.00244499	0	0	0	0	0	0	1	0.00330033	0	0	0	0	0	0	0	0	0	0	1	0.00303951	0	0	0	0	0	0	0	100	100	0	0	100	100	0
FCGR2B	0	0	0	0	0	0	0	0	0	0	0	0	0	0	0	0	0	0	0	0	0	0	0	0	0	0	0	0	0	0	0	0	0	0	0	0	0	0	0	0	0	0
FIP1L1	0	0	0	0	0	0	0	0	0	0	0	0	0	0	0	0	0	0	0	0	0	0	0	0	0	0	0	0	0	0	0	0	0	0	0	0	0	0	0	0	0	0
GOLGA5	0	0	0	0	0	0	0	0	0	0	0	0	0	0	0	0	0	0	0	0	0	0	0	0	0	0	0	0	0	0	0	0	0	0	0	0	0	0	0	0	0	0
GRIN2A	0	0	0	0	0	0	0	0	0	0	0	0	0	0	0	0	0	0	0	0	0	0	0	0	0	0	0	0	50	50	0	50	0	0	50	75	75	0	66.6667	100	100	66.6667
HOXA11	0	0	0	0	0	0	0	0	0	0	0	0	0	0	0	0	0	0	0	0	0	0	0	0	0	0	0	0	0	0	0	0	0	0	0	0	0	0	0	0	0	0
HOXA13	0	0	0	0	0	0	0	0	0	0	0	0	0	0	0	0	0	0	0	0	0	0	0	0	0	0	0	0	0	0	0	0	0	0	0	0	0	0	0	0	0	0
HOXC11	0	0	0	0	0	0	0	0	0	0	0	0	0	0	0	0	0	0	0	0	0	0	0	0	0	0	0	0	0	0	0	0	0	0	0	0	0	0	0	0	0	0
HOXC13	0	0	0	0	0	0	0	0	0	0	0	0	0	0	0	0	0	0	0	0	0	0	0	0	0	0	0	0	0	0	0	0	0	0	0	0	0	0	0	0	0	0
HOXD11	0	0	0	0	0	0	0	0	0	0	0	0	0	0	0	0	0	0	0	0	0	0	0	0	0	0	0	0	0	0	0	0	0	0	0	0	0	0	0	0	0	0
HOXD13	0	0	0	0	0	0	0	0	0	0	0	0	0	0	0	0	0	0	0	0	0	0	0	0	0	0	0	0	0	0	0	0	0	0	0	0	0	0	0	0	0	0
KNSTRN	0	0	0	0	0	0	0	0	0	0	0	0	0	0	0	0	0	0	0	0	0	0	0	0	0	0	0	0	0	0	0	0	0	0	0	100	0	100	0	0	0	0
LARP4B	0	0	0	0	0	0	0	0	0	0	0	0	0	0	0	0	0	0	0	0	0	0	0	0	0	0	0	0	0	0	0	0	0	0	0	100	100	0	100	0	0	100
LHFPL6	0	0	0	0	0	0	0	0	0	0	0	0	0	0	0	0	0	0	0	0	0	0	0	0	0	0	0	0	0	0	0	0	0	0	0	0	0	0	0	0	0	0
LSM14A	0	0	0	0	0	0	0	0	0	0	0	0	0	0	0	0	0	0	0	0	0	0	0	0	0	0	0	0	0	0	0	0	0	0	0	0	0	0	0	0	0	0
MALAT1	0	0	0	0	0	0	0	0	0	0	0	0	0	0	0	0	0	0	0	0	0	0	0	0	0	0	0	0	0	0	0	0	0	0	0	0	0	0	0	0	0	0
MAP2K1	0	0	0	0	0	0	0	0	0	0	0	0	0	0	0	0	0	0	0	0	0	0	0	0	0	0	0	0	0	0	0	0	0	0	0	100	100	0	100	0	0	100
MAP2K2	0	0	0	0	0	0	0	0	0	0	0	0	0	0	0	0	0	0	0	0	0	0	0	0	0	0	0	0	100	100	0	100	0	0	100	0	0	0	0	0	0	0
MB21D2	0	0	0	0	0	0	0	0	0	0	0	0	0	0	0	0	0	0	0	0	0	0	0	0	0	0	0	0	0	0	0	0	0	0	0	0	0	0	0	0	0	0
MLLT10	0	0	0	0	0	0	0	0	0	0	0	0	0	0	0	0	0	0	0	0	0	0	0	0	0	0	0	0	50	50	0	100	0	0	100	0	0	0	0	0	0	0
MLLT11	0	0	0	0	0	0	0	0	0	0	0	0	0	0	0	0	0	0	0	0	0	0	0	0	0	0	0	0	0	0	0	0	0	0	0	0	0	0	0	0	0	0
NFATC2	0	0	0	0	0	0	0	0	0	0	0	0	0	0	0	0	0	0	0	0	0	0	0	0	0	0	0	0	0	0	0	0	0	0	0	0	0	0	0	0	0	0
NFE2L2	0	0	1	0.00211416	0	0	1	0.00244499	0	0	0	0	0	0	1	0.00330033	0	0	0	0	0	0	0	0	0	0	1	0.00303951	0	0	0	0	0	0	0	33.3333	33.3333	0	50	0	0	50
NFKBIE	0	0	0	0	0	0	0	0	0	0	0	0	0	0	0	0	0	0	0	0	0	0	0	0	0	0	0	0	0	0	0	0	0	0	0	0	0	0	0	0	0	0
NKX2-1	0	0	0	0	0	0	0	0	0	0	0	0	0	0	0	0	0	0	0	0	0	0	0	0	0	0	0	0	0	0	0	0	0	0	0	0	0	0	0	0	0	0
NOTCH1	3	0.0104167	1	0.00211416	3	0.0130435	1	0.00244499	0	0	0	0	1	0.00689655	1	0.00330033	2	0.05	0	0	2	0.0909091	0	0	1	0.00617284	1	0.00303951	71.4286	66.6667	100	50	100	100	33.3333	50	50	0	50	0	0	50
NOTCH2	3	0.0104167	4	0.00845666	3	0.0130435	4	0.00977995	0	0	0	0	2	0.0137931	2	0.00660066	1	0.025	2	0.0645161	1	0.0454545	2	0.1	2	0.0123457	2	0.00607903	100	100	100	100	100	100	100	100	100	100	100	100	0	100
NUP214	0	0	0	0	0	0	0	0	0	0	0	0	0	0	0	0	0	0	0	0	0	0	0	0	0	0	0	0	0	0	0	0	0	0	0	0	0	0	0	0	0	0
NUTM2B	0	0	0	0	0	0	0	0	0	0	0	0	0	0	0	0	0	0	0	0	0	0	0	0	0	0	0	0	0	0	0	0	0	0	0	0	0	0	0	0	0	0
NUTM2D	0	0	0	0	0	0	0	0	0	0	0	0	0	0	0	0	0	0	0	0	0	0	0	0	0	0	0	0	0	0	0	0	0	0	0	0	0	0	0	0	0	0
PABPC1	0	0	0	0	0	0	0	0	0	0	0	0	0	0	0	0	0	0	0	0	0	0	0	0	0	0	0	0	0	0	0	0	0	0	0	0	0	0	0	0	0	0
PDGFRA	0	0	1	0.00211416	0	0	1	0.00244499	0	0	0	0	0	0	1	0.00330033	0	0	0	0	0	0	0	0	0	0	1	0.00303951	100	100	0	0	100	100	0	100	100	0	100	0	0	100
PDGFRB	0	0	0	0	0	0	0	0	0	0	0	0	0	0	0	0	0	0	0	0	0	0	0	0	0	0	0	0	0	0	0	0	0	0	0	83.3333	83.3333	0	50	100	100	66.6667
PHOX2B	0	0	0	0	0	0	0	0	0	0	0	0	0	0	0	0	0	0	0	0	0	0	0	0	0	0	0	0	0	0	0	0	0	0	0	100	100	0	100	0	0	100
PICALM	0	0	0	0	0	0	0	0	0	0	0	0	0	0	0	0	0	0	0	0	0	0	0	0	0	0	0	0	0	0	0	0	0	0	0	0	0	0	0	0	0	0
PIK3CB	0	0	0	0	0	0	0	0	0	0	0	0	0	0	0	0	0	0	0	0	0	0	0	0	0	0	0	0	75	66.6667	100	50	100	100	50	66.6667	50	100	50	0	0	50
POLR2A	0	0	0	0	0	0	0	0	0	0	0	0	0	0	0	0	0	0	0	0	0	0	0	0	0	0	0	0	0	0	0	0	0	0	0	0	0	0	0	0	0	0
POU5F1	0	0	0	0	0	0	0	0	0	0	0	0	0	0	0	0	0	0	0	0	0	0	0	0	0	0	0	0	0	0	0	0	0	0	0	0	0	0	0	0	0	0
PRDM16	0	0	0	0	0	0	0	0	0	0	0	0	0	0	0	0	0	0	0	0	0	0	0	0	0	0	0	0	0	0	0	0	0	0	0	0	0	0	0	0	0	0
PRKACA	0	0	0	0	0	0	0	0	0	0	0	0	0	0	0	0	0	0	0	0	0	0	0	0	0	0	0	0	0	0	0	0	0	0	0	100	100	100	100	100	0	100
PTPN11	0	0	1	0.00211416	0	0	1	0.00244499	0	0	0	0	0	0	1	0.00330033	0	0	0	0	0	0	0	0	0	0	1	0.00303951	0	0	0	0	0	0	0	100	100	0	100	0	0	100
PTPN13	0	0	0	0	0	0	0	0	0	0	0	0	0	0	0	0	0	0	0	0	0	0	0	0	0	0	0	0	0	0	0	0	0	0	0	0	0	0	0	0	0	0
PWWP2A	0	0	0	0	0	0	0	0	0	0	0	0	0	0	0	0	0	0	0	0	0	0	0	0	0	0	0	0	0	0	0	0	0	0	0	0	0	0	0	0	0	0
RABEP1	0	0	0	0	0	0	0	0	0	0	0	0	0	0	0	0	0	0	0	0	0	0	0	0	0	0	0	0	0	0	0	0	0	0	0	0	0	0	0	0	0	0
RAD51B	0	0	0	0	0	0	0	0	0	0	0	0	0	0	0	0	0	0	0	0	0	0	0	0	0	0	0	0	0	0	0	0	0	0	0	100	100	0	100	0	0	100
RALGDS	0	0	0	0	0	0	0	0	0	0	0	0	0	0	0	0	0	0	0	0	0	0	0	0	0	0	0	0	0	0	0	0	0	0	0	0	0	0	0	0	0	0
RANBP2	0	0	0	0	0	0	0	0	0	0	0	0	0	0	0	0	0	0	0	0	0	0	0	0	0	0	0	0	0	0	0	0	0	0	0	0	0	0	0	0	0	0
RECQL4	2	0.00694444	1	0.00211416	2	0.00869565	1	0.00244499	0	0	0	0	1	0.00689655	1	0.00330033	1	0.025	0	0	0	0	0	0	2	0.0123457	1	0.00303951	66.6667	66.6667	0	100	0	0	66.6667	100	100	100	100	0	0	100
RNF213	0	0	0	0	0	0	0	0	0	0	0	0	0	0	0	0	0	0	0	0	0	0	0	0	0	0	0	0	0	0	0	0	0	0	0	0	0	0	0	0	0	0
S100A7	0	0	0	0	0	0	0	0	0	0	0	0	0	0	0	0	0	0	0	0	0	0	0	0	0	0	0	0	0	0	0	0	0	0	0	0	0	0	0	0	0	0
SDHAF2	0	0	1	0.00211416	0	0	1	0.00244499	0	0	0	0	0	0	0	0	0	0	0	0	0	0	0	0	0	0	0	0	0	0	0	0	0	0	0	0	0	0	0	0	0	0
SETBP1	0	0	1	0.00211416	0	0	0	0	0	0	1	0.015625	0	0	0	0	0	0	0	0	0	0	0	0	0	0	0	0	80	80	0	0	0	0	0	80	66.6667	100	50	100	0	66.6667
SETDB1	0	0	0	0	0	0	0	0	0	0	0	0	0	0	0	0	0	0	0	0	0	0	0	0	0	0	0	0	100	100	0	100	0	0	100	66.6667	60	100	50	100	100	50
SH3GL1	0	0	0	0	0	0	0	0	0	0	0	0	0	0	0	0	0	0	0	0	0	0	0	0	0	0	0	0	0	0	0	0	0	0	0	0	0	0	0	0	0	0
SPECC1	0	0	0	0	0	0	0	0	0	0	0	0	0	0	0	0	0	0	0	0	0	0	0	0	0	0	0	0	0	0	0	0	0	0	0	0	0	0	0	0	0	0
SRGAP3	0	0	0	0	0	0	0	0	0	0	0	0	0	0	0	0	0	0	0	0	0	0	0	0	0	0	0	0	0	0	0	0	0	0	0	0	0	0	0	0	0	0
SS18L1	0	0	0	0	0	0	0	0	0	0	0	0	0	0	0	0	0	0	0	0	0	0	0	0	0	0	0	0	0	0	0	0	0	0	0	0	0	0	0	0	0	0
STAT5B	0	0	0	0	0	0	0	0	0	0	0	0	0	0	0	0	0	0	0	0	0	0	0	0	0	0	0	0	50	0	50	0	0	0	0	100	100	0	100	0	0	100
TCF7L2	1	0.00347222	1	0.00211416	1	0.00434783	1	0.00244499	0	0	0	0	1	0.00689655	1	0.00330033	0	0	0	0	0	0	0	0	1	0.00617284	1	0.00303951	100	100	0	100	0	0	100	100	100	0	100	0	0	100
TENT5C	0	0	0	0	0	0	0	0	0	0	0	0	0	0	0	0	0	0	0	0	0	0	0	0	0	0	0	0	0	0	0	0	0	0	0	0	0	0	0	0	0	0
TGFBR2	0	0	0	0	0	0	0	0	0	0	0	0	0	0	0	0	0	0	0	0	0	0	0	0	0	0	0	0	0	0	0	0	0	0	0	100	100	0	100	0	0	100
THRAP3	0	0	0	0	0	0	0	0	0	0	0	0	0	0	0	0	0	0	0	0	0	0	0	0	0	0	0	0	0	0	0	0	0	0	0	0	0	0	0	0	0	0
TMSB4X	0	0	0	0	0	0	0	0	0	0	0	0	0	0	0	0	0	0	0	0	0	0	0	0	0	0	0	0	0	0	0	0	0	0	0	0	0	0	0	0	0	0
TRIM24	0	0	0	0	0	0	0	0	0	0	0	0	0	0	0	0	0	0	0	0	0	0	0	0	0	0	0	0	0	0	0	0	0	0	0	0	0	0	0	0	0	0
TRIM27	0	0	0	0	0	0	0	0	0	0	0	0	0	0	0	0	0	0	0	0	0	0	0	0	0	0	0	0	0	0	0	0	0	0	0	0	0	0	0	0	0	0
TRIM33	0	0	0	0	0	0	0	0	0	0	0	0	0	0	0	0	0	0	0	0	0	0	0	0	0	0	0	0	0	0	0	0	0	0	0	0	0	0	0	0	0	0
TRIP11	0	0	0	0	0	0	0	0	0	0	0	0	0	0	0	0	0	0	0	0	0	0	0	0	0	0	0	0	0	0	0	0	0	0	0	0	0	0	0	0	0	0
ZBTB16	0	0	0	0	0	0	0	0	0	0	0	0	0	0	0	0	0	0	0	0	0	0	0	0	0	0	0	0	0	0	0	0	0	0	0	0	0	0	0	0	0	0
ZCCHC8	0	0	0	0	0	0	0	0	0	0	0	0	0	0	0	0	0	0	0	0	0	0	0	0	0	0	0	0	0	0	0	0	0	0	0	0	0	0	0	0	0	0
ZNF331	0	0	0	0	0	0	0	0	0	0	0	0	0	0	0	0	0	0	0	0	0	0	0	0	0	0	0	0	0	0	0	0	0	0	0	0	0	0	0	0	0	0
ZNF384	0	0	0	0	0	0	0	0	0	0	0	0	0	0	0	0	0	0	0	0	0	0	0	0	0	0	0	0	0	0	0	0	0	0	0	0	0	0	0	0	0	0
ZNF429	0	0	0	0	0	0	0	0	0	0	0	0	0	0	0	0	0	0	0	0	0	0	0	0	0	0	0	0	0	0	0	0	0	0	0	0	0	0	0	0	0	0
ZNF479	0	0	0	0	0	0	0	0	0	0	0	0	0	0	0	0	0	0	0	0	0	0	0	0	0	0	0	0	0	0	0	0	0	0	0	0	0	0	0	0	0	0
ZNF521	0	0	0	0	0	0	0	0	0	0	0	0	0	0	0	0	0	0	0	0	0	0	0	0	0	0	0	0	0	0	0	0	0	0	0	0	0	0	0	0	0	0
ARHGAP5	0	0	0	0	0	0	0	0	0	0	0	0	0	0	0	0	0	0	0	0	0	0	0	0	0	0	0	0	0	0	0	0	0	0	0	0	0	0	0	0	0	0
ASPSCR1	0	0	0	0	0	0	0	0	0	0	0	0	0	0	0	0	0	0	0	0	0	0	0	0	0	0	0	0	0	0	0	0	0	0	0	0	0	0	0	0	0	0
BCL2L12	0	0	0	0	0	0	0	0	0	0	0	0	0	0	0	0	0	0	0	0	0	0	0	0	0	0	0	0	0	0	0	0	0	0	0	0	0	0	0	0	0	0
CACNA1D	0	0	0	0	0	0	0	0	0	0	0	0	0	0	0	0	0	0	0	0	0	0	0	0	0	0	0	0	0	0	0	0	0	0	0	0	0	0	0	0	0	0
CBFA2T3	0	0	0	0	0	0	0	0	0	0	0	0	0	0	0	0	0	0	0	0	0	0	0	0	0	0	0	0	0	0	0	0	0	0	0	0	0	0	0	0	0	0
CNTNAP2	0	0	0	0	0	0	0	0	0	0	0	0	0	0	0	0	0	0	0	0	0	0	0	0	0	0	0	0	0	0	0	0	0	0	0	0	0	0	0	0	0	0
CREB3L1	0	0	0	0	0	0	0	0	0	0	0	0	0	0	0	0	0	0	0	0	0	0	0	0	0	0	0	0	0	0	0	0	0	0	0	0	0	0	0	0	0	0
CREB3L2	0	0	0	0	0	0	0	0	0	0	0	0	0	0	0	0	0	0	0	0	0	0	0	0	0	0	0	0	0	0	0	0	0	0	0	0	0	0	0	0	0	0
CYSLTR2	0	0	0	0	0	0	0	0	0	0	0	0	0	0	0	0	0	0	0	0	0	0	0	0	0	0	0	0	0	0	0	0	0	0	0	0	0	0	0	0	0	0
FAM131B	0	0	0	0	0	0	0	0	0	0	0	0	0	0	0	0	0	0	0	0	0	0	0	0	0	0	0	0	0	0	0	0	0	0	0	0	0	0	0	0	0	0
FAM135B	0	0	0	0	0	0	0	0	0	0	0	0	0	0	0	0	0	0	0	0	0	0	0	0	0	0	0	0	0	0	0	0	0	0	0	0	0	0	0	0	0	0
FGFR1OP	0	0	0	0	0	0	0	0	0	0	0	0	0	0	0	0	0	0	0	0	0	0	0	0	0	0	0	0	0	0	0	0	0	0	0	0	0	0	0	0	0	0
HERPUD1	0	0	0	0	0	0	0	0	0	0	0	0	0	0	0	0	0	0	0	0	0	0	0	0	0	0	0	0	0	0	0	0	0	0	0	0	0	0	0	0	0	0
IGF2BP2	0	0	0	0	0	0	0	0	0	0	0	0	0	0	0	0	0	0	0	0	0	0	0	0	0	0	0	0	0	0	0	0	0	0	0	0	0	0	0	0	0	0
MAP3K13	0	0	0	0	0	0	0	0	0	0	0	0	0	0	0	0	0	0	0	0	0	0	0	0	0	0	0	0	100	100	100	0	100	0	0	100	100	0	100	0	0	100
NCKIPSD	0	0	0	0	0	0	0	0	0	0	0	0	0	0	0	0	0	0	0	0	0	0	0	0	0	0	0	0	0	0	0	0	0	0	0	0	0	0	0	0	0	0
PDE4DIP	0	0	0	0	0	0	0	0	0	0	0	0	0	0	0	0	0	0	0	0	0	0	0	0	0	0	0	0	0	0	0	0	0	0	0	0	0	0	0	0	0	0
POU2AF1	0	0	0	0	0	0	0	0	0	0	0	0	0	0	0	0	0	0	0	0	0	0	0	0	0	0	0	0	0	0	0	0	0	0	0	0	0	0	0	0	0	0
PPFIBP1	0	0	0	0	0	0	0	0	0	0	0	0	0	0	0	0	0	0	0	0	0	0	0	0	0	0	0	0	0	0	0	0	0	0	0	0	0	0	0	0	0	0
PPP2R1A	0	0	0	0	0	0	0	0	0	0	0	0	0	0	0	0	0	0	0	0	0	0	0	0	0	0	0	0	100	100	0	100	0	0	100	0	0	0	0	0	0	0
PRKAR1A	0	0	0	0	0	0	0	0	0	0	0	0	0	0	0	0	0	0	0	0	0	0	0	0	0	0	0	0	0	0	0	0	0	0	0	100	0	100	0	0	0	0
PRPF40B	0	0	0	0	0	0	0	0	0	0	0	0	0	0	0	0	0	0	0	0	0	0	0	0	0	0	0	0	0	0	0	0	0	0	0	0	0	0	0	0	0	0
RUNX1T1	0	0	0	0	0	0	0	0	0	0	0	0	0	0	0	0	0	0	0	0	0	0	0	0	0	0	0	0	100	100	0	100	100	0	100	0	0	0	0	0	0	0
SLC34A2	0	0	0	0	0	0	0	0	0	0	0	0	0	0	0	0	0	0	0	0	0	0	0	0	0	0	0	0	0	0	0	0	0	0	0	0	0	0	0	0	0	0
SLC45A3	0	0	0	0	0	0	0	0	0	0	0	0	0	0	0	0	0	0	0	0	0	0	0	0	0	0	0	0	0	0	0	0	0	0	0	0	0	0	0	0	0	0
SMARCA4	0	0	0	0	0	0	0	0	0	0	0	0	0	0	0	0	0	0	0	0	0	0	0	0	0	0	0	0	50	50	0	0	100	100	0	100	0	100	0	0	0	0
SMARCB1	0	0	0	0	0	0	0	0	0	0	0	0	0	0	0	0	0	0	0	0	0	0	0	0	0	0	0	0	0	0	0	0	0	0	0	0	0	0	0	0	0	0
SMARCD1	0	0	0	0	0	0	0	0	0	0	0	0	0	0	0	0	0	0	0	0	0	0	0	0	0	0	0	0	0	0	0	0	0	0	0	0	0	0	0	0	0	0
SMARCE1	0	0	0	0	0	0	0	0	0	0	0	0	0	0	0	0	0	0	0	0	0	0	0	0	0	0	0	0	0	0	0	0	0	0	0	0	0	0	0	0	0	0
TBL1XR1	0	0	0	0	0	0	0	0	0	0	0	0	0	0	0	0	0	0	0	0	0	0	0	0	0	0	0	0	100	0	100	0	0	0	0	50	50	0	100	0	0	100
TMEM127	0	0	0	0	0	0	0	0	0	0	0	0	0	0	0	0	0	0	0	0	0	0	0	0	0	0	0	0	0	0	0	0	0	0	0	100	100	0	100	0	0	100
TMPRSS2	0	0	0	0	0	0	0	0	0	0	0	0	0	0	0	0	0	0	0	0	0	0	0	0	0	0	0	0	0	0	0	0	0	0	0	0	0	0	0	0	0	0
TNFAIP3	0	0	1	0.00211416	0	0	1	0.00244499	0	0	0	0	0	0	1	0.00330033	0	0	0	0	0	0	0	0	0	0	1	0.00303951	100	100	0	0	0	0	100	100	100	0	100	0	0	100
APOBEC3B	0	0	0	0	0	0	0	0	0	0	0	0	0	0	0	0	0	0	0	0	0	0	0	0	0	0	0	0	0	0	0	0	0	0	0	0	0	0	0	0	0	0
ARHGAP26	0	0	0	0	0	0	0	0	0	0	0	0	0	0	0	0	0	0	0	0	0	0	0	0	0	0	0	0	0	0	0	0	0	0	0	0	0	0	0	0	0	0
ARHGAP35	0	0	0	0	0	0	0	0	0	0	0	0	0	0	0	0	0	0	0	0	0	0	0	0	0	0	0	0	100	100	100	100	0	0	100	100	100	100	100	0	0	100
ARHGEF10	0	0	0	0	0	0	0	0	0	0	0	0	0	0	0	0	0	0	0	0	0	0	0	0	0	0	0	0	0	0	0	0	0	0	0	0	0	0	0	0	0	0
ARHGEF12	0	0	0	0	0	0	0	0	0	0	0	0	0	0	0	0	0	0	0	0	0	0	0	0	0	0	0	0	0	0	0	0	0	0	0	0	0	0	0	0	0	0
C15orf65	0	0	0	0	0	0	0	0	0	0	0	0	0	0	0	0	0	0	0	0	0	0	0	0	0	0	0	0	0	0	0	0	0	0	0	0	0	0	0	0	0	0
CCNB1IP1	0	0	0	0	0	0	0	0	0	0	0	0	0	0	0	0	0	0	0	0	0	0	0	0	0	0	0	0	0	0	0	0	0	0	0	0	0	0	0	0	0	0
DCAF12L2	0	0	0	0	0	0	0	0	0	0	0	0	0	0	0	0	0	0	0	0	0	0	0	0	0	0	0	0	0	0	0	0	0	0	0	0	0	0	0	0	0	0
HIST1H3B	0	0	0	0	0	0	0	0	0	0	0	0	0	0	0	0	0	0	0	0	0	0	0	0	0	0	0	0	0	0	0	0	0	0	0	0	0	0	0	0	0	0
HIST1H4I	0	0	0	0	0	0	0	0	0	0	0	0	0	0	0	0	0	0	0	0	0	0	0	0	0	0	0	0	0	0	0	0	0	0	0	0	0	0	0	0	0	0
HMGN2P46	0	0	0	0	0	0	0	0	0	0	0	0	0	0	0	0	0	0	0	0	0	0	0	0	0	0	0	0	0	0	0	0	0	0	0	0	0	0	0	0	0	0
HSP90AA1	0	0	0	0	0	0	0	0	0	0	0	0	0	0	0	0	0	0	0	0	0	0	0	0	0	0	0	0	0	0	0	0	0	0	0	0	0	0	0	0	0	0
HSP90AB1	0	0	0	0	0	0	0	0	0	0	0	0	0	0	0	0	0	0	0	0	0	0	0	0	0	0	0	0	0	0	0	0	0	0	0	0	0	0	0	0	0	0
KIAA1549	0	0	0	0	0	0	0	0	0	0	0	0	0	0	0	0	0	0	0	0	0	0	0	0	0	0	0	0	0	0	0	0	0	0	0	0	0	0	0	0	0	0
LEPROTL1	0	0	0	0	0	0	0	0	0	0	0	0	0	0	0	0	0	0	0	0	0	0	0	0	0	0	0	0	0	0	0	0	0	0	0	0	0	0	0	0	0	0
PAFAH1B2	0	0	0	0	0	0	0	0	0	0	0	0	0	0	0	0	0	0	0	0	0	0	0	0	0	0	0	0	0	0	0	0	0	0	0	0	0	0	0	0	0	0
PDCD1LG2	0	0	0	0	0	0	0	0	0	0	0	0	0	0	0	0	0	0	0	0	0	0	0	0	0	0	0	0	0	0	0	0	0	0	0	0	0	0	0	0	0	0
RAP1GDS1	0	0	0	0	0	0	0	0	0	0	0	0	0	0	0	0	0	0	0	0	0	0	0	0	0	0	0	0	0	0	0	0	0	0	0	0	0	0	0	0	0	0
TNFRSF14	0	0	0	0	0	0	0	0	0	0	0	0	0	0	0	0	0	0	0	0	0	0	0	0	0	0	0	0	0	0	0	0	0	0	0	0	0	0	0	0	0	0
TNFRSF17	0	0	0	0	0	0	0	0	0	0	0	0	0	0	0	0	0	0	0	0	0	0	0	0	0	0	0	0	0	0	0	0	0	0	0	0	0	0	0	0	0	0
ARHGEF10L	0	0	0	0	0	0	0	0	0	0	0	0	0	0	0	0	0	0	0	0	0	0	0	0	0	0	0	0	0	0	0	0	0	0	0	0	0	0	0	0	0	0
HNRNPA2B1	0	0	0	0	0	0	0	0	0	0	0	0	0	0	0	0	0	0	0	0	0	0	0	0	0	0	0	0	0	0	0	0	0	0	0	0	0	0	0	0	0	0

## Sheet: Supplementary Data 5
Supplementary Data 6: Counts of copy number alterations
T test and Wilcoxon Rank Sum test are performed with no adjustment for tumour grade, while the logistic regression model includes tumour grade as a covariate.
Total CNAs
cohort	mean_interval	mean_screened	ttest_p	wilcoxon_p	logistic_p
all	60.8448	46.2016	0.000971803	4.64034e-05	0.502637
Breast-LobularCA	25.7755	25.875	0.980378	0.626232	0.982954
Breast-DuctalCA	70.235	49.0796	3.97585e-05	6.3325e-07	0.19856
erPos	56.4425	42.7331	0.0118446	0.000543901	0.822791
erNeg	110.382	104.346	0.689839	0.681634	0.648716
tripNeg	94	118.438	0.208803	0.253284	0.109519
notTripNeg	62.8889	44.5772	0.00074868	8.65325e-05	0.394788
Copy number gains
cohort	mean_interval	mean_screened	ttest_p	wilcoxon_p	logistic_p
all	22.5733	18.1809	0.0204014	3.49929e-05	0.768415
Breast-LobularCA	10.6939	9.875	0.700176	0.837074	0.685056
Breast-DuctalCA	25.7541	19.3569	0.00364801	1.27085e-06	0.457099
erPos	22.7434	16.9761	0.0200511	0.000264664	0.605339
erNeg	32.6176	33.6538	0.8584	0.910917	0.319963
tripNeg	27.3158	33.875	0.385248	0.728073	0.232333
notTripNeg	24.754	17.636	0.00347053	5.46763e-05	0.374007
Copy number losses
cohort	mean_interval	mean_screened	ttest_p	wilcoxon_p	logistic_p
all	38.2716	28.0207	0.000640079	0.000156639	0.434394
Breast-LobularCA	15.0816	16	0.714506	0.646826	0.702274
Breast-DuctalCA	44.4809	29.7227	2.46076e-05	2.88928e-06	0.170042
erPos	33.6991	25.757	0.0240973	0.00363136	0.966508
erNeg	77.7647	70.6923	0.557867	0.506796	0.953315
tripNeg	66.6842	84.5625	0.251307	0.312516	0.145554
notTripNeg	38.1349	26.9412	0.00157931	0.00064331	0.522093

## Sheet: Supplementary Data 6
Supplementary Data 7: Mutational signatures
The activity of each extracted mutational signature for all samples
Signatures prefixed with "T" is the sum of the activites for the given signature type for each sample (e.g, TSBS288 is the sum of all SBS activities)
id	SBS1	SBS2	SBS3	SBS5	SBS8	SBS13	SBS17a	SBS17b	SBS18	SBS26	SBS30	SBS39	SBS41	SBS44	SBS56	SBS85	TSBS288	DBS2	DBS4	DBS6	DBS7	DBS11	DBS13	DBS14	DBS17	DBS18	TDBS78	ID1	ID2	ID4	ID5	ID6	ID8	ID9	ID11	ID13	ID15	ID19	ID21	ID22	TID83	CN1	CN2	CN6	CN7	CN9	CN11	CN13	CN17
Interval_1	1100	0	0	5166	0	0	0	0	1472	0	0	0	1331	0	0	0	9069	4	0	8	0	0	0	0	26	0	38	402	677	0	0	0	0	0	0	0	0	0	0	0	1079	0	36	0	29	0	0	0	56
Interval_2	516	313	0	1952	0	82	0	0	0	0	0	0	0	0	0	0	2863	4	0	0	4	0	0	0	0	0	8	66	33	0	166	0	0	0	0	0	0	0	0	0	265	0	39	0	10	0	0	0	0
Interval_3	239	208	0	1499	0	0	0	0	289	0	0	0	0	0	0	0	2235	0	0	0	0	0	0	0	0	11	11	94	19	0	59	0	0	0	0	0	0	0	0	0	172	32	0	0	0	0	0	0	0
Interval_4	793	1322	0	2691	0	519	0	0	0	0	0	0	0	0	0	0	5325	0	0	0	0	11	0	0	0	0	11	628	0	0	0	0	0	0	0	0	0	0	0	0	628	0	39	0	68	0	0	0	54
Interval_5	269	190	0	1541	0	0	0	0	0	0	0	0	0	0	0	0	2000	0	0	5	0	0	0	0	0	0	5	98	0	0	106	0	0	0	0	0	0	0	0	0	204	29	0	0	0	0	0	0	0
Interval_6	506	736	0	3287	0	810	0	0	948	0	0	0	0	0	0	0	6287	4	0	0	0	0	0	0	10	14	28	130	56	80	0	0	83	0	55	0	77	0	0	0	481	0	65	0	36	0	0	0	0
Interval_7	371	268	0	1895	0	60	0	0	0	0	0	0	0	0	0	0	2594	6	0	0	0	0	0	0	10	0	16	110	36	0	0	0	0	58	54	48	0	0	0	0	306	26	6	0	0	10	0	0	0
Interval_8	441	6152	0	2750	0	5120	0	0	0	0	0	0	0	0	0	0	14463	0	6	6	0	0	15	0	14	0	41	128	99	0	0	0	0	163	0	0	0	0	0	0	390	22	0	0	0	69	0	0	33
Interval_9	593	226	0	2204	704	194	0	0	0	0	0	0	0	0	0	0	3921	0	0	0	0	0	0	0	14	0	14	153	165	0	0	0	81	0	0	0	0	0	0	0	399	0	36	0	0	0	38	0	0
Interval_10	231	289	0	1449	0	60	0	0	282	0	0	0	0	0	0	0	2311	0	0	0	0	0	0	0	12	0	12	123	0	0	0	0	0	0	0	0	125	0	0	0	248	30	0	0	0	0	0	0	0
Interval_11	562	302	0	2597	0	211	0	0	0	0	0	0	0	0	0	0	3672	0	0	0	0	0	0	0	13	0	13	299	66	0	0	0	0	0	0	0	0	0	0	0	365	20	6	0	0	0	0	11	0
Interval_12	313	816	0	2047	0	296	0	0	0	0	0	0	0	0	0	0	3472	2	0	0	0	4	0	0	7	0	13	103	0	0	108	0	0	0	0	0	0	0	0	0	211	24	0	0	13	36	0	0	0
Interval_13	323	0	0	1426	0	0	0	0	289	0	0	0	0	0	0	0	2038	0	0	0	0	0	0	0	7	0	7	190	60	0	0	0	0	0	0	0	0	0	0	0	250	23	15	0	0	0	0	0	0
Interval_14	669	5814	0	3519	0	10241	0	0	0	0	0	0	0	0	0	0	20243	11	10	0	0	0	23	0	0	0	44	75	41	0	0	0	107	105	0	0	0	0	0	0	328	28	0	0	0	84	0	0	36
Interval_15	261	0	0	943	0	0	0	0	361	0	0	0	0	0	0	0	1565	0	6	0	0	0	5	0	0	0	11	190	0	0	0	0	0	0	0	0	0	0	0	0	190	49	0	0	0	0	0	0	0
Interval_16	658	0	0	5403	3644	0	0	0	0	0	0	0	0	0	0	0	9705	37	21	0	0	0	0	0	0	69	127	162	80	0	0	904	233	0	0	0	0	0	0	0	1379	31	0	0	0	71	0	0	0
Interval_17	942	0	0	3567	1693	0	0	0	0	0	0	0	0	0	0	0	6202	0	0	15	0	0	0	0	0	18	33	276	153	0	184	0	0	0	0	0	0	0	0	0	613	7	34	20	23	0	0	0	0
Interval_18	327	0	0	1654	0	0	0	0	369	0	0	0	0	0	0	0	2350	1	2	0	0	0	3	0	0	0	6	135	0	0	113	0	0	0	0	0	0	0	74	0	322	31	0	0	0	12	0	0	0
Interval_19	269	30362	0	1581	0	29364	0	0	0	0	0	0	0	0	0	0	61576	0	0	0	0	61	0	0	0	0	61	104	0	0	0	0	0	0	0	0	91	0	0	0	195	29	0	0	0	0	0	0	0
Interval_20	298	902	0	1620	0	2418	0	0	0	0	0	0	0	0	0	0	5238	0	0	0	0	0	0	0	0	14	14	126	98	0	0	0	0	0	0	0	0	0	0	0	224	13	50	0	0	0	0	0	38
Interval_21	404	331	0	1830	0	0	0	0	638	0	0	0	0	0	0	0	3203	3	0	0	0	0	0	0	10	0	13	104	30	0	0	0	0	80	47	0	0	0	0	0	261	27	0	0	0	0	0	15	0
Interval_22	436	514	0	1883	1266	406	0	0	0	0	0	0	0	0	0	0	4505	8	8	12	0	11	0	0	0	0	39	75	73	0	91	0	45	0	0	0	0	0	0	0	284	26	0	0	0	120	0	0	0
Interval_23	302	406	0	2100	841	481	0	0	0	0	0	0	0	0	0	0	4130	0	7	0	0	0	0	0	0	12	19	98	0	0	123	0	61	0	0	0	0	0	0	0	282	29	0	0	0	43	0	0	0
Interval_24	519	282	0	2138	0	242	0	0	0	0	0	0	0	0	0	0	3181	0	0	0	0	8	0	0	10	0	18	173	57	0	116	0	0	0	0	0	0	0	0	0	346	0	42	47	31	0	0	0	35
Interval_25	530	501	0	2999	0	558	0	0	869	0	0	0	0	0	0	0	5457	6	8	0	0	13	0	0	0	0	27	229	90	0	0	0	89	0	0	0	0	0	0	0	408	17	0	0	0	91	0	0	32
Interval_26	346	544	7493	1456	0	919	0	0	0	0	0	0	0	0	0	0	10758	10	22	0	0	0	0	0	0	50	82	0	0	0	0	935	370	0	0	0	0	0	0	0	1305	0	0	45	0	0	0	0	107
Interval_27	209	1254	0	1635	0	822	0	0	0	0	0	0	0	0	0	0	3920	0	4	0	0	7	0	0	0	0	11	72	26	0	0	0	53	41	0	0	0	0	0	0	192	28	0	0	0	38	0	0	0
Interval_28	226	2221	0	1517	0	2166	0	0	0	0	0	0	0	0	0	0	6130	0	3	0	0	5	0	0	0	0	8	98	0	0	0	0	0	47	0	0	0	0	77	0	222	32	0	0	0	16	0	0	0
Interval_29	231	0	0	716	360	0	0	0	0	0	159	0	0	0	0	0	1466	0	0	0	0	0	0	0	7	0	7	55	14	0	0	0	29	24	0	0	0	0	0	0	122	0	32	0	0	0	0	0	0
Interval_30	159	160	0	1126	0	74	0	0	0	0	0	0	0	0	0	0	1519	0	0	0	0	0	0	0	0	2	2	35	0	0	0	0	32	0	16	0	32	0	0	0	115	40	0	0	0	0	0	0	0
Interval_31	335	454	0	3335	2214	380	358	768	0	0	0	0	0	0	0	0	7844	6	8	16	0	0	22	0	0	0	52	135	60	0	0	0	101	138	0	0	104	0	0	0	538	28	0	0	0	71	0	0	0
Interval_32	313	1902	0	3466	0	1548	0	0	0	0	0	0	0	0	0	0	7229	0	0	0	0	0	21	0	0	0	21	64	155	0	0	0	70	0	0	0	88	0	0	0	377	0	17	0	0	0	0	27	0
Interval_33	245	188	2463	1490	1118	241	0	0	0	0	0	0	0	0	0	0	5745	43	26	24	0	0	0	0	0	0	93	57	0	0	118	197	175	0	0	0	0	0	0	0	547	24	0	49	0	82	0	0	0
Interval_34	727	0	0	2070	0	0	0	0	0	0	0	0	0	0	0	0	2797	0	0	0	0	3	0	0	9	0	12	100	54	69	0	0	0	62	0	0	0	0	0	0	285	0	24	15	0	0	0	0	0
Interval_35	431	21356	0	1756	0	22135	0	0	0	0	0	0	0	0	0	0	45678	0	0	0	0	58	0	0	0	0	58	36	39	0	0	0	60	0	0	0	145	0	0	0	280	32	0	0	0	0	0	0	0
Interval_36	262	453	0	1359	0	350	0	0	0	0	0	0	0	0	0	0	2424	3	0	0	0	0	4	0	0	0	7	53	0	0	65	0	32	0	0	0	0	0	0	0	150	36	0	0	0	19	0	0	0
Interval_37	134	0	0	1309	0	0	0	0	0	0	0	0	0	0	0	0	1443	1	5	0	0	3	0	0	0	0	9	48	12	0	54	0	22	0	0	0	0	0	0	0	136	21	0	0	0	0	0	30	0
Interval_38	537	0	3376	2974	2954	0	0	0	0	0	0	0	0	0	0	0	9841	34	12	0	0	0	24	0	0	0	70	113	204	0	0	237	419	0	0	0	0	0	0	0	973	0	0	0	0	104	0	63	0
Interval_39	414	5305	0	2575	0	5963	0	0	0	0	0	0	0	0	0	0	14257	0	9	0	0	0	26	0	0	0	35	63	47	58	0	0	47	50	0	0	0	0	0	0	265	24	0	0	66	135	0	0	0
Interval_40	381	238	0	3516	1916	520	0	0	0	0	0	2602	0	0	0	0	9173	15	15	12	0	0	0	0	0	30	72	115	211	0	245	189	0	0	0	0	0	0	0	0	760	23	0	0	31	59	0	0	42
Interval_41	938	0	0	1380	0	0	0	0	0	0	0	0	0	0	0	0	2318	1	0	0	0	2	0	0	7	0	10	129	37	0	0	0	0	0	0	0	0	0	0	0	166	30	15	0	0	0	0	0	0
Interval_42	391	156	0	1495	0	129	0	0	0	0	0	0	0	0	0	0	2171	0	0	0	0	0	0	0	10	0	10	112	33	0	94	0	57	0	0	0	0	0	0	0	296	0	40	0	0	0	0	0	0
Interval_43	252	0	784	1257	0	0	0	0	0	0	0	0	0	0	0	0	2293	3	0	4	0	0	0	0	0	0	7	207	58	0	0	0	0	0	0	0	0	0	0	0	265	0	42	0	0	0	0	0	0
Interval_44	357	103	0	1401	430	182	0	0	0	0	0	0	0	0	0	0	2473	0	10	0	0	0	0	0	0	0	10	17	15	0	0	0	23	25	0	0	33	0	35	0	148	0	39	31	52	0	27	0	0
Interval_45	203	11854	0	1453	0	11478	0	0	0	0	0	0	0	0	0	0	24988	2	0	0	0	5	8	0	0	0	15	60	29	0	0	0	0	0	0	0	98	0	0	0	187	29	0	0	0	0	0	0	0
Interval_46	212	0	0	2142	0	0	0	0	0	0	0	0	0	0	0	0	2354	0	0	0	0	0	0	3	0	0	3	122	0	0	0	0	70	0	0	0	100	0	0	0	292	23	0	0	0	47	0	0	0
Interval_47	32	26	0	359	0	43	0	0	0	0	0	0	0	0	0	0	460	0	0	1	0	0	1	0	0	0	2	17	16	0	0	0	13	0	0	0	0	0	0	0	46	31	0	0	0	0	0	0	0
Interval_48	376	118	0	1434	0	0	0	0	453	0	0	0	0	0	0	0	2381	0	6	0	0	0	0	0	0	0	6	133	42	0	0	0	0	58	0	0	0	0	0	0	233	0	37	0	0	0	0	0	0
Interval_49	447	1783	0	4418	0	1878	0	0	1257	0	0	0	0	0	0	0	9783	12	16	17	0	0	0	0	0	0	45	208	144	0	0	0	0	181	0	0	0	0	0	0	533	0	37	0	79	0	0	0	89
Interval_50	340	201	0	2186	0	227	0	0	548	0	0	0	0	0	0	0	3502	0	15	0	0	0	0	0	0	0	15	281	140	0	0	0	0	0	0	0	0	0	0	0	421	27	0	0	62	48	0	0	0
Interval_51	929	963	0	4367	0	1059	0	0	1316	0	0	0	0	0	0	0	8634	7	0	8	0	0	0	0	0	24	39	339	138	0	0	0	0	0	0	0	169	0	0	0	646	0	47	0	54	0	0	0	35
Interval_52	366	343	0	6828	4793	1018	0	0	0	0	0	5694	0	0	0	0	19042	68	0	0	0	0	0	0	0	109	177	184	163	0	0	972	979	0	0	0	0	0	0	0	2298	0	0	159	0	259	0	0	0
Interval_53	438	436	5989	1773	0	595	0	0	0	0	0	0	0	0	0	0	9231	11	0	0	0	0	0	0	0	71	82	172	43	0	183	442	153	0	0	0	0	0	0	0	993	0	47	0	0	0	0	0	45
Interval_54	776	6001	0	4292	0	4606	0	0	0	0	0	0	0	0	0	0	15675	0	6	0	0	13	22	0	0	0	41	456	506	0	0	0	0	0	0	0	0	0	0	0	962	0	49	57	56	0	0	0	0
Interval_55	646	781	0	2119	0	615	0	0	885	0	0	0	0	0	0	0	5046	0	0	0	0	0	0	0	14	0	14	284	173	0	0	0	0	0	0	0	0	0	0	0	457	0	39	0	0	0	0	0	78
Interval_56	373	1059	0	2231	0	837	0	0	0	0	0	0	0	0	0	0	4500	0	4	0	5	9	0	0	0	0	18	85	130	0	0	0	0	0	0	0	0	0	91	0	306	0	32	0	53	0	0	0	79
Interval_57	485	188	0	4419	2457	462	0	0	0	0	0	0	0	0	0	0	8011	12	19	0	0	0	0	0	0	58	89	122	88	0	0	305	0	231	0	0	0	0	0	0	746	26	0	0	0	32	0	33	0
Interval_58	785	12096	0	4345	0	11410	0	0	0	0	0	0	0	0	0	0	28636	6	0	0	0	28	0	0	17	0	51	182	187	0	0	0	0	207	0	0	0	0	0	0	576	0	41	34	27	0	0	0	0
Interval_59	421	0	0	2439	0	0	0	0	0	0	0	0	0	0	0	0	2860	0	0	0	0	0	0	0	11	0	11	153	63	0	0	0	0	0	0	91	0	0	0	0	307	32	0	0	0	0	0	0	0
Interval_60	894	7065	0	5493	0	5503	0	0	0	0	0	0	0	0	0	0	18955	6	12	0	0	25	18	0	0	0	61	286	292	0	0	0	0	210	0	0	0	0	0	0	788	0	34	0	70	0	0	0	74
Interval_61	312	534	0	3084	0	868	0	0	749	0	0	0	0	0	0	0	5547	0	0	0	0	11	0	0	15	0	26	245	146	0	0	0	127	0	0	0	0	0	0	0	518	0	0	0	0	0	0	85	51
Interval_62	161	0	0	1041	0	0	0	0	190	0	0	0	0	0	0	0	1392	0	0	0	0	0	0	0	0	0	0	66	20	0	55	0	0	0	0	0	0	0	0	0	141	32	0	0	0	0	0	0	0
Interval_63	443	0	0	2385	0	0	0	0	0	0	0	0	0	0	0	0	2828	0	0	0	0	16	0	0	0	0	16	129	0	0	0	0	75	0	0	0	101	0	0	0	305	33	0	0	14	26	0	0	0
Interval_64	509	131	0	1921	0	83	0	0	0	0	0	0	0	0	0	0	2644	0	0	0	0	0	0	0	17	0	17	62	29	0	0	0	48	0	69	36	0	0	0	0	244	34	0	0	0	0	0	16	0
Interval_65	704	360	0	1966	0	239	0	0	691	0	0	0	0	0	0	0	3960	0	2	0	7	5	0	0	0	0	14	315	399	0	0	0	0	0	0	0	0	0	0	0	714	0	20	0	42	0	0	53	0
Interval_66	974	465	0	4355	0	381	0	0	1322	0	0	0	0	0	0	0	7497	0	0	0	0	9	0	0	14	0	23	192	184	120	0	0	0	113	0	0	0	0	0	0	609	0	33	45	86	0	0	0	55
Interval_67	301	258	0	1429	0	161	0	0	0	0	0	0	0	0	0	0	2149	0	3	0	0	0	0	0	0	9	12	202	0	0	0	0	0	0	0	0	0	0	0	0	202	44	0	0	0	0	0	0	0
Interval_68	194	311	0	1631	1699	213	0	0	867	0	504	0	0	0	0	0	5419	0	12	0	0	0	0	0	0	34	46	71	55	0	0	91	68	111	0	0	0	0	80	0	476	39	0	0	0	51	0	0	0
Interval_69	287	17911	0	1565	0	30046	0	0	0	0	0	0	0	0	0	0	49809	0	0	0	0	24	54	0	0	0	78	62	0	0	0	0	46	0	0	0	88	0	0	0	196	27	0	0	17	22	0	0	0
Interval_70	323	0	0	1008	389	0	0	0	0	0	210	0	0	0	0	0	1930	0	1	0	0	0	2	0	0	0	3	44	0	0	0	0	25	0	0	0	31	0	50	0	150	31	0	0	0	16	0	0	0
Interval_71	145	133	0	1078	0	32	0	0	178	0	0	0	0	0	0	0	1566	0	0	0	5	0	0	0	0	0	5	79	0	0	0	0	0	0	0	0	52	0	0	0	131	26	0	0	0	0	0	0	0
Interval_72	213	488	0	930	0	385	0	0	0	0	0	0	0	0	0	0	2016	1	0	0	0	0	5	0	0	0	6	62	29	0	61	0	0	0	0	0	0	0	0	0	152	36	0	0	0	0	0	0	0
Interval_73	274	381	0	1653	0	102	0	0	0	0	0	0	0	0	0	0	2410	0	9	0	0	0	0	0	0	0	9	62	28	0	0	0	38	0	0	0	60	0	0	0	188	0	46	0	19	0	0	0	0
Interval_74	194	6918	0	1555	0	7427	0	0	0	0	0	0	0	0	0	0	16094	0	0	0	0	8	24	0	0	0	32	122	31	0	0	0	0	95	0	0	0	0	0	0	248	28	0	0	0	48	0	0	0
Interval_75	602	739	0	3510	0	530	0	0	3157	0	0	0	0	0	0	0	8538	8	10	8	0	11	0	0	0	0	37	506	155	0	0	0	0	0	0	0	0	0	0	0	661	0	0	0	67	0	0	0	230
Interval_76	236	399	0	2803	0	880	0	0	0	0	0	0	0	0	0	0	4318	0	8	0	0	11	0	0	0	0	19	228	88	0	0	0	0	0	0	0	0	0	0	0	316	0	35	0	73	0	0	0	55
Interval_77	191	814	0	1429	0	255	0	0	0	0	0	0	0	0	0	0	2689	0	0	0	0	0	0	0	9	0	9	69	0	0	0	0	40	0	0	0	58	0	0	0	167	28	0	0	0	0	0	9	0
Interval_78	358	0	0	1313	0	0	0	0	333	0	0	0	0	0	0	0	2004	0	0	4	0	0	0	0	0	0	4	133	47	0	0	0	0	54	0	0	0	0	0	0	234	26	0	0	18	49	0	0	0
Interval_79	233	0	0	1089	0	0	0	0	0	0	0	0	0	0	0	0	1322	0	0	0	2	3	0	0	0	0	5	79	0	0	63	0	0	0	0	0	0	0	0	0	142	34	0	0	0	0	0	0	0
Interval_80	386	146	0	1438	0	0	0	0	462	0	0	0	0	0	0	0	2432	0	0	0	0	0	0	0	11	0	11	129	0	0	94	0	0	0	0	0	0	0	0	0	223	23	6	0	0	0	0	0	0
Interval_81	363	0	0	5366	4488	0	0	0	0	0	0	0	0	0	0	0	10217	22	36	29	0	0	45	0	0	0	132	189	65	0	0	592	304	0	0	0	0	0	0	0	1150	23	0	0	0	41	0	0	31
Interval_82	440	594	0	2791	0	835	0	0	0	0	0	0	0	0	0	0	4660	0	0	0	0	9	0	0	12	0	21	128	129	0	0	0	113	103	0	0	0	0	0	0	473	23	23	0	0	0	0	0	34
Interval_83	495	1972	7327	3112	0	4357	0	0	0	0	0	0	0	0	0	0	17263	23	19	0	0	0	53	0	0	0	95	146	142	0	0	565	598	0	0	0	0	0	0	0	1451	0	0	0	0	193	0	0	0
Interval_84	408	444	4511	1525	0	253	0	0	0	0	0	0	1582	0	969	1540	11232	0	12	0	0	0	0	0	0	33	45	154	0	1172	0	0	0	0	0	0	0	0	0	0	1326	10	32	0	0	0	0	0	0
Interval_85	257	107	1794	2200	0	223	0	0	544	0	0	0	0	0	0	0	5125	6	0	0	0	0	27	0	0	0	33	228	111	0	0	124	0	0	0	0	0	0	0	0	463	11	13	0	0	0	0	60	0
Interval_86	246	124	2607	1869	1510	287	0	0	0	0	0	0	0	0	0	0	6643	27	0	0	0	0	28	0	0	0	55	106	104	0	0	354	443	0	0	0	0	0	0	0	1007	0	28	0	0	0	0	0	97
Interval_87	214	337	0	2468	1667	734	0	0	0	0	0	0	0	0	0	0	5420	0	11	0	0	0	0	0	0	18	29	48	22	0	0	60	64	0	0	0	105	0	0	0	299	20	0	0	0	0	0	66	0
Interval_88	437	183	0	2470	1263	499	0	0	0	0	0	0	0	0	0	0	4852	0	6	0	0	0	23	0	0	0	29	61	81	0	0	0	50	114	0	0	0	0	0	0	306	0	34	0	67	0	0	0	48
Interval_89	664	463	0	3392	0	452	0	0	0	0	0	0	0	0	0	0	4971	0	3	0	0	5	0	0	0	9	17	334	173	0	0	0	0	0	0	0	0	0	0	0	507	0	27	20	0	26	0	0	23
Interval_90	416	8364	0	2932	0	10821	0	0	0	0	0	0	0	0	0	0	22533	0	0	0	0	23	17	0	0	0	40	111	45	0	0	78	0	125	0	0	0	0	0	0	359	0	18	0	0	0	0	0	0
Interval_91	378	0	0	2624	1045	0	0	0	681	0	0	0	0	0	0	0	4728	0	0	0	0	0	14	0	17	0	31	101	126	0	0	124	0	84	0	0	0	0	0	0	435	0	23	0	0	0	0	0	65
Interval_92	306	186	1003	1095	0	119	0	0	0	0	0	0	0	0	0	0	2709	7	8	0	0	0	0	0	0	0	15	41	17	0	56	0	37	0	0	0	0	0	63	0	214	0	44	0	104	0	0	0	0
Interval_93	211	0	0	1330	0	0	0	0	306	0	0	0	0	0	0	0	1847	4	0	0	4	0	0	0	0	0	8	47	11	0	68	0	37	0	0	0	0	0	0	0	163	31	0	0	0	0	0	0	0
Interval_94	216	0	0	13834	9410	0	0	0	0	0	0	0	0	0	0	0	23460	0	37	0	0	0	102	0	0	0	139	277	348	0	0	507	174	435	0	0	0	0	0	0	1741	0	0	55	56	0	0	0	128
Interval_95	2202	566	0	6564	0	373	0	0	0	0	0	0	0	0	791	0	10496	0	31	0	0	19	0	0	0	0	50	653	724	0	0	0	0	0	0	0	0	0	0	0	1377	0	0	0	115	52	0	57	0
Interval_96	315	258	0	2609	1051	354	0	0	966	0	0	0	0	0	0	0	5553	0	0	0	0	0	0	0	0	23	23	228	68	0	0	101	0	0	0	0	0	0	0	0	397	29	0	0	0	156	0	0	0
Interval_97	290	185	0	1472	0	79	0	0	416	0	0	0	0	0	0	0	2442	0	0	0	0	0	0	0	17	0	17	188	55	0	0	0	0	0	0	0	0	0	0	0	243	27	0	0	0	66	0	0	0
Interval_98	259	1260	0	1339	0	654	0	0	0	0	0	0	0	0	0	0	3512	0	0	2	0	0	0	0	0	0	2	182	73	0	0	0	0	0	0	0	0	0	0	0	255	12	0	0	0	0	0	25	0
Interval_99	210	0	0	1514	0	0	0	0	0	0	0	0	0	0	0	0	1724	3	3	0	0	0	0	0	0	0	6	65	15	0	67	0	0	0	0	0	0	0	0	0	147	37	0	0	0	0	0	0	0
Interval_100	322	144	0	2199	0	209	0	0	644	0	0	0	620	0	0	0	4138	3	0	0	0	0	0	0	0	18	21	68	38	0	0	0	108	52	0	0	0	0	0	0	266	0	43	0	50	0	0	0	34
Interval_101	222	387	4030	1432	0	602	0	0	0	0	0	0	0	0	0	0	6673	8	8	9	0	0	17	0	0	0	42	158	141	0	176	0	0	0	0	0	0	0	0	0	475	0	32	0	0	0	0	0	83
Interval_102	490	126	0	1907	0	72	0	0	364	0	0	0	0	0	0	0	2959	0	0	0	0	0	0	0	12	0	12	82	33	0	0	0	45	45	0	0	0	0	0	0	205	21	0	0	0	0	0	20	0
Interval_103	1426	0	0	3857	0	0	0	0	1253	0	0	0	0	0	0	0	6536	0	7	0	12	0	21	0	0	0	40	351	1051	0	0	0	0	0	0	0	0	0	0	0	1402	0	0	62	125	0	0	0	111
Interval_104	387	6268	0	2308	0	4282	0	0	0	0	0	0	0	0	0	0	13245	0	0	0	0	18	0	0	0	0	18	229	69	0	0	0	0	99	0	0	0	0	0	0	397	0	61	0	0	0	0	0	0
Interval_105	969	0	6035	3624	0	0	0	0	0	0	0	0	0	0	0	0	10628	17	20	0	0	0	0	0	0	57	94	172	341	0	251	0	0	0	0	0	0	0	0	0	764	15	23	37	0	0	0	0	67
Interval_106	622	0	0	1829	0	0	0	0	399	0	0	0	0	0	0	0	2850	0	0	0	0	0	0	0	17	0	17	87	56	0	0	0	0	0	63	0	100	0	0	0	306	0	51	0	0	0	0	0	0
Interval_107	1147	638	0	4180	0	458	0	0	2692	0	0	0	0	0	0	0	9115	0	0	0	0	12	0	0	39	0	51	131	254	0	0	0	116	131	0	0	0	0	0	0	632	0	0	62	0	0	0	0	144
Interval_108	208	266	0	3306	2273	535	0	0	0	0	0	0	0	0	0	0	6588	20	9	22	0	14	0	0	0	0	65	113	0	0	0	349	329	0	0	0	0	0	0	0	791	28	0	0	0	55	0	0	23
Interval_109	240	859	0	1770	0	0	0	0	0	0	0	0	0	0	0	0	2869	0	0	5	0	0	0	0	0	0	5	102	26	0	77	0	40	0	0	0	0	0	0	0	245	29	0	0	24	69	0	0	0
Interval_110	279	1913	0	1521	0	1213	0	0	0	0	0	0	0	0	0	0	4926	2	0	0	0	7	0	0	0	0	9	86	23	0	67	0	0	0	0	0	0	0	0	0	176	35	0	0	0	0	0	0	0
Interval_111	477	335	0	1831	0	172	0	0	479	0	0	0	0	0	0	0	3294	0	0	5	0	7	0	0	0	0	12	121	37	0	106	0	63	0	0	0	0	0	0	0	327	16	15	0	28	21	0	0	0
Interval_112	320	494	0	4971	0	567	0	0	2096	0	0	0	0	0	0	0	8448	0	15	0	0	0	29	0	0	0	44	315	209	1619	0	0	0	0	0	0	0	0	0	0	2143	0	0	118	0	0	0	0	134
Interval_113	516	578	0	3997	0	232	0	0	0	0	0	0	0	0	0	0	5323	0	0	0	19	0	0	0	0	0	19	479	249	0	0	0	0	0	0	0	0	0	0	0	728	0	0	0	0	0	80	0	103
Interval_114	128	0	0	1298	0	0	0	0	0	0	0	0	0	0	0	0	1426	0	0	0	0	0	4	0	3	0	7	65	0	0	81	0	0	0	0	0	0	0	0	0	146	28	0	0	0	17	0	0	0
Interval_115	178	57	0	873	0	77	0	0	0	0	0	0	0	0	0	0	1185	0	3	0	0	0	0	0	0	0	3	20	0	0	0	24	0	0	0	0	35	0	33	0	112	29	0	0	29	35	0	0	0
Interval_116	228	407	1383	1432	0	441	0	0	487	0	0	0	0	0	0	0	4378	6	15	0	0	0	0	0	0	0	21	103	32	59	0	0	0	66	0	0	0	0	0	0	260	0	34	46	27	0	0	0	30
Interval_117	498	0	4444	4076	0	0	0	0	0	0	0	0	0	1629	0	0	10647	17	10	0	0	0	0	0	0	32	59	737	7632	0	0	0	0	0	0	0	0	0	0	0	8369	0	0	0	0	69	0	0	182
Interval_118	140	0	0	992	0	0	0	0	0	0	0	0	0	0	0	0	1132	0	4	0	0	0	0	0	0	0	4	33	41	0	46	0	0	0	0	0	0	0	0	0	120	26	0	0	0	0	0	0	0
Interval_119	582	691	8071	5953	5446	1465	0	0	0	0	0	0	0	0	0	0	22208	30	73	0	0	0	112	0	0	0	215	539	337	0	0	1210	459	0	0	0	0	0	0	0	2545	0	0	123	0	74	0	0	154
Interval_120	353	876	4910	1420	0	1969	0	0	0	0	0	0	0	0	0	0	9528	7	6	0	0	0	0	0	0	39	52	90	57	0	0	111	0	0	0	0	113	0	0	0	371	15	27	0	0	0	0	0	61
Interval_121	503	0	0	8781	10493	0	1540	1616	0	0	0	6384	0	0	0	0	29317	64	46	63	0	0	0	0	0	139	312	172	259	0	0	1022	878	396	0	0	0	0	0	0	2727	0	0	87	0	0	0	0	174
Interval_122	350	201	0	1423	0	0	0	0	0	0	0	0	0	0	0	0	1974	0	0	0	0	0	0	0	8	0	8	46	39	0	0	0	42	34	0	0	0	0	0	0	161	0	0	0	0	0	0	30	0
Interval_123	369	5392	0	1996	0	5882	0	0	0	0	0	0	0	0	0	0	13639	0	10	0	0	17	0	0	0	0	27	347	0	0	0	0	0	0	0	0	0	0	0	0	347	32	0	0	0	16	0	0	0
Interval_124	372	260	1317	1150	0	237	0	0	0	0	0	0	0	0	0	0	3336	0	0	5	0	0	0	0	7	0	12	134	0	0	0	0	0	0	0	0	87	0	0	0	221	20	0	59	0	53	0	0	0
Interval_125	130	0	0	957	0	0	0	0	0	0	0	0	0	0	0	0	1087	0	0	2	0	0	0	0	0	0	2	68	0	0	54	0	0	0	0	0	0	0	0	0	122	27	0	0	0	0	0	0	0
Interval_126	523	6786	0	2257	0	12307	0	0	0	0	0	0	0	0	0	0	21873	0	0	0	0	14	23	0	0	0	37	271	58	0	0	0	0	152	0	0	0	0	0	0	481	20	0	0	24	74	0	0	33
Interval_127	418	18368	0	2016	0	20437	0	0	0	0	0	0	0	0	0	0	41239	0	0	0	0	26	29	0	0	0	55	279	67	0	0	0	0	122	0	0	0	0	0	0	468	26	0	0	0	23	0	0	22
Interval_128	381	408	0	3247	1748	740	0	0	0	0	0	0	0	0	0	0	6524	4	0	0	0	0	0	0	15	17	36	64	63	0	0	81	59	0	0	0	91	0	0	0	358	0	22	0	0	0	58	0	39
Interval_129	325	175	0	1761	0	119	0	0	0	0	0	0	0	0	0	0	2380	0	0	0	0	0	0	0	11	0	11	98	55	0	0	0	63	0	0	0	0	0	0	0	216	29	0	0	0	15	0	0	0
Interval_130	539	859	8597	4525	3060	1470	0	0	0	0	0	0	0	0	0	0	19050	39	47	48	0	0	104	0	0	0	238	154	251	0	0	1697	621	0	0	0	0	0	0	0	2723	0	0	0	0	74	0	49	34
Interval_131	554	1459	11158	1572	0	2520	0	0	0	0	0	0	0	0	0	0	17263	25	22	27	0	0	0	0	0	61	135	101	65	0	0	638	448	148	0	0	0	0	0	0	1400	0	0	0	0	111	0	92	0
Interval_132	459	0	0	2103	0	0	0	0	0	0	0	0	0	0	0	0	2562	0	0	0	0	0	0	0	11	0	11	72	62	0	86	0	0	0	0	0	0	0	0	0	220	0	35	26	25	0	0	0	0
Interval_133	295	977	0	1506	0	672	0	0	0	0	0	0	0	0	0	0	3450	0	3	0	0	10	0	0	0	0	13	43	31	0	0	0	50	41	0	0	0	0	0	0	165	0	54	43	0	0	0	0	0
Interval_134	176	150	0	1328	536	101	0	0	0	0	0	0	0	0	0	0	2291	5	5	0	0	5	0	0	0	0	15	81	0	0	70	0	0	0	0	0	0	0	79	0	230	0	0	0	0	0	0	0	0
Interval_135	237	500	3086	1812	1471	714	0	0	0	0	0	0	0	0	0	0	7820	19	9	16	0	0	27	0	0	0	71	0	0	0	0	787	210	0	0	0	0	0	0	0	997	0	38	0	0	0	0	0	84
Interval_136	524	204	0	2918	0	98	0	0	465	0	0	0	0	0	0	0	4209	0	0	0	0	0	10	0	0	0	10	334	104	0	0	0	115	0	0	0	0	0	0	0	553	19	21	0	0	42	0	0	0
Interval_137	452	466	5723	1873	0	1015	0	0	0	0	0	0	0	0	0	0	9529	18	12	0	0	0	27	0	0	0	57	87	100	0	0	406	299	0	0	0	0	0	0	0	892	10	42	0	0	0	0	0	58
Interval_138	14727	1841	0	2202	0	2479	0	0	0	0	0	0	0	0	0	0	21249	0	0	0	0	12	18	0	0	0	30	270	254	0	0	0	188	0	0	0	0	0	0	0	712	0	44	87	106	0	0	0	0
Interval_139	974	0	0	5037	0	0	0	0	1069	0	0	0	0	0	0	0	7080	0	16	0	0	0	0	0	23	0	39	338	247	0	0	0	0	156	0	0	0	0	0	0	741	0	61	47	0	0	0	0	0
Interval_140	373	1217	771	881	0	524	0	0	0	0	0	0	0	0	0	0	3766	0	0	0	0	14	0	0	0	0	14	50	18	38	0	0	35	46	0	0	0	0	0	0	187	21	0	69	0	0	0	0	44
Interval_141	270	551	0	3710	1879	989	0	0	0	0	0	0	0	0	0	0	7399	22	0	0	0	0	26	0	27	0	75	292	0	0	273	520	0	0	0	0	0	0	0	0	1085	23	0	0	0	32	0	0	17
Interval_142	266	0	0	1355	0	0	0	0	417	0	0	0	0	0	0	0	2038	0	8	0	0	0	0	0	0	0	8	146	0	0	108	0	0	0	0	0	0	0	0	0	254	24	0	0	0	21	0	0	0
Interval_143	1847	752	0	4770	0	988	0	0	0	0	0	0	0	0	0	0	8357	4	14	0	0	8	0	0	0	0	26	322	211	0	0	0	0	0	0	0	0	0	0	0	533	0	17	0	19	0	0	0	35
Interval_144	164	150	0	2274	1403	377	0	0	0	0	0	1736	0	0	0	0	6104	10	0	0	12	0	0	0	27	0	49	0	0	0	0	283	212	0	0	0	0	0	0	0	495	0	0	0	0	0	0	61	35
Interval_145	304	948	0	2333	0	1355	0	0	0	0	0	0	0	0	0	0	4940	0	0	0	0	14	0	0	0	0	14	177	86	0	0	0	80	0	0	0	0	0	0	0	343	0	0	63	68	0	0	0	108
Interval_146	263	1526	0	3744	3232	1561	0	0	0	0	0	0	0	0	0	0	10326	53	40	0	0	0	0	0	0	0	93	192	0	0	0	1076	0	0	0	0	0	0	0	0	1268	23	0	0	0	76	0	0	35
Interval_147	267	159	0	1024	0	0	0	0	386	0	0	0	0	0	0	0	1836	0	3	0	0	0	0	0	0	0	3	101	30	0	0	0	0	49	0	0	0	0	0	0	180	41	0	0	0	0	0	0	0
Interval_148	221	1160	0	3928	1501	2613	0	0	0	0	0	1815	0	0	0	0	11238	18	0	33	0	21	0	0	0	0	72	0	171	0	0	483	392	0	0	0	0	0	0	0	1046	17	0	0	0	140	0	0	0
Interval_149	182	0	0	1324	0	0	0	0	0	0	0	0	0	0	0	0	1506	0	0	5	0	0	0	0	0	0	5	25	0	0	0	0	35	0	18	27	24	0	0	0	129	34	0	0	0	34	0	0	0
Interval_150	534	23951	0	3845	0	14647	0	0	0	0	0	0	0	0	0	0	42977	0	0	0	0	24	38	0	0	0	62	90	42	0	0	0	90	0	0	0	83	0	0	0	305	0	44	0	13	0	0	0	15
Interval_151	215	168	0	1769	0	0	0	0	0	0	291	0	0	0	0	0	2443	0	8	0	0	0	0	0	0	0	8	276	0	0	0	0	0	0	0	0	0	0	0	0	276	24	12	0	0	26	0	0	0
Interval_152	246	0	0	1723	595	0	0	0	0	0	0	0	0	0	0	0	2564	2	0	0	0	0	0	1	4	0	7	57	28	36	0	0	49	33	0	0	0	0	0	0	203	0	42	0	0	0	0	0	0
Interval_153	445	152	0	1632	0	66	0	0	0	0	0	0	0	0	0	0	2295	0	0	2	0	0	0	0	0	0	2	197	136	0	0	0	0	0	0	0	0	0	0	0	333	29	0	0	0	0	0	0	24
Interval_154	233	335	2028	1307	0	251	0	0	661	0	0	0	0	0	0	0	4815	0	16	0	0	0	18	0	0	0	34	216	98	0	0	0	107	0	0	0	0	0	0	0	421	0	0	0	85	0	0	0	123
Interval_155	218	0	0	2137	0	0	0	0	0	0	0	0	0	0	0	0	2355	1	0	0	0	3	0	0	8	0	12	95	24	0	82	0	51	0	0	0	0	0	0	0	252	31	0	9	0	0	0	0	0
Interval_156	113	146	0	2803	1327	446	0	0	1016	0	0	0	0	0	0	0	5851	0	11	0	0	0	0	0	0	30	41	0	0	0	0	546	247	0	0	0	0	0	0	0	793	19	0	0	0	113	0	0	0
Interval_157	650	1212	0	3982	0	747	0	0	1133	0	0	0	0	0	0	0	7724	7	8	0	0	10	0	0	0	0	25	200	123	0	193	0	108	0	0	0	0	0	0	0	624	0	38	28	36	0	37	0	0
Interval_158	320	374	0	2242	0	547	0	0	488	0	0	0	0	0	0	0	3971	0	0	0	0	0	8	3	0	0	11	363	100	0	0	0	0	0	0	0	0	0	0	0	463	0	20	0	0	0	0	21	0
Interval_159	545	3361	5397	1525	0	4946	0	0	0	0	0	0	0	0	0	0	15774	21	12	0	0	0	51	0	0	0	84	103	151	0	0	514	402	0	0	0	0	0	0	0	1170	0	0	0	0	0	0	0	187
Interval_160	307	0	0	1111	0	0	0	0	420	0	0	0	0	0	0	0	1838	0	0	0	0	10	0	0	0	0	10	118	0	0	0	0	0	0	0	0	0	0	0	0	118	26	0	0	0	0	0	0	0
Interval_161	719	0	0	4605	0	0	0	0	1921	0	0	0	0	0	0	0	7245	0	13	0	0	0	0	0	0	26	39	146	260	0	0	0	0	117	0	0	0	0	0	0	523	0	42	0	19	26	0	0	0
Interval_162	165	140	0	964	0	120	0	0	0	0	0	0	0	0	0	0	1389	0	0	0	0	2	0	0	4	0	6	42	0	0	68	0	29	0	0	0	0	0	0	0	139	34	0	0	0	0	0	0	0
Interval_163	238	0	0	947	0	0	0	0	184	0	0	0	0	0	0	0	1369	0	0	0	0	0	9	0	0	0	9	78	0	0	0	0	0	0	0	0	0	0	56	0	134	28	0	0	0	22	0	0	0
Interval_164	304	318	0	1609	0	0	0	0	0	0	0	0	0	0	0	0	2231	0	0	0	0	0	0	0	0	2	2	73	0	0	105	0	0	0	0	0	0	0	0	0	178	24	6	0	0	0	0	0	0
Interval_165	181	86	0	875	0	37	0	0	350	0	0	0	0	0	0	0	1529	1	0	0	0	3	0	0	0	0	4	35	16	0	0	0	22	0	0	0	24	0	0	0	97	21	0	0	0	44	0	0	0
Interval_166	190	0	0	915	340	0	0	0	0	0	170	0	0	0	0	0	1615	0	0	0	0	0	0	0	0	3	3	67	23	0	82	0	0	0	0	0	0	0	0	0	172	25	0	0	13	0	0	23	0
Interval_167	500	0	0	3166	0	0	0	0	2004	0	0	0	0	0	0	0	5670	4	8	0	0	0	0	0	0	18	30	322	93	0	0	0	130	0	0	0	0	0	0	0	545	0	22	0	0	0	0	0	0
Interval_168	309	237	0	1591	0	198	0	0	0	0	0	0	0	0	0	0	2335	1	0	4	0	3	0	0	0	0	8	79	19	0	0	0	42	53	0	0	0	0	0	0	193	25	0	0	0	169	0	0	0
Interval_169	468	273	1973	2167	0	257	0	0	0	0	0	0	0	0	0	0	5138	10	13	0	0	9	0	0	0	0	32	289	52	0	148	0	98	0	0	0	0	0	0	0	587	0	43	0	0	0	0	0	37
Interval_170	452	476	0	1800	0	135	0	0	0	0	0	0	0	0	0	0	2863	8	0	0	0	0	0	0	0	0	8	88	287	0	0	0	0	0	0	0	0	0	0	0	375	0	27	46	0	0	0	0	71
Interval_171	60	0	420	240	0	0	0	0	0	0	0	0	0	0	0	0	720	0	0	0	0	0	0	0	6	0	6	0	0	0	0	72	70	0	0	0	0	0	0	0	142	33	0	0	0	0	0	0	0
Interval_172	459	1732	0	3197	0	2390	0	0	0	0	0	0	0	0	0	0	7778	9	0	0	0	15	0	0	0	0	24	157	115	0	0	0	184	0	0	0	0	0	0	0	456	0	16	0	0	0	0	0	0
Interval_173	346	716	0	1449	0	494	0	0	0	0	0	0	0	0	0	0	3005	0	4	0	0	7	0	0	0	0	11	117	28	0	0	0	0	54	0	0	0	0	0	0	199	33	0	0	0	13	0	0	0
Interval_174	306	210	0	1526	0	74	0	0	0	0	0	0	0	0	0	0	2116	0	0	0	0	9	0	0	0	0	9	118	0	0	90	0	0	0	0	0	0	0	0	0	208	24	0	0	23	29	0	0	0
Interval_175	376	469	3812	2645	2998	638	0	0	0	0	0	0	0	0	0	0	10938	26	23	24	0	0	45	0	0	0	118	149	123	0	0	1198	384	0	0	0	0	0	0	0	1854	23	0	0	0	69	0	0	39
Interval_176	146	0	0	1272	0	0	0	0	0	0	0	0	0	0	0	0	1418	0	0	0	0	10	0	0	0	0	10	41	0	0	0	0	44	39	0	0	0	0	0	0	124	35	0	0	0	0	0	0	0
Interval_177	257	111	0	1152	0	74	0	0	0	0	0	0	0	0	0	0	1594	0	4	0	0	0	0	0	0	0	4	83	30	0	0	0	0	45	0	0	0	0	0	0	158	20	9	0	0	0	0	0	0
Interval_178	341	398	0	1973	0	160	0	0	0	0	0	0	0	0	0	0	2872	0	0	8	0	0	0	0	0	0	8	131	32	0	0	0	0	61	0	0	0	0	0	0	224	15	30	0	27	0	0	0	0
Interval_179	308	71	2440	1225	0	327	0	0	0	0	0	0	0	0	0	0	4371	3	0	8	0	0	0	0	0	14	25	26	62	0	0	168	186	0	0	0	0	0	0	0	442	0	0	0	0	72	0	54	0
Interval_180	141	0	0	868	0	0	0	0	0	0	0	0	0	0	0	0	1009	0	0	0	0	0	4	0	0	0	4	18	9	20	0	0	26	0	23	0	0	0	0	0	96	29	0	0	0	24	0	0	0
Interval_181	362	476	0	2554	0	157	0	0	528	0	0	0	774	0	0	0	4851	0	0	0	10	13	0	0	0	0	23	420	255	0	0	0	0	0	0	0	0	0	0	0	675	0	53	0	23	0	0	0	0
Interval_182	373	293	0	1901	0	0	0	0	454	0	0	0	0	0	0	0	3021	7	0	0	0	0	0	0	0	0	7	222	67	0	0	0	0	0	0	0	0	0	0	0	289	0	31	15	0	19	0	0	0
Interval_183	267	10488	0	1019	0	9911	0	0	0	0	0	0	0	0	0	0	21685	0	0	0	0	5	15	0	0	0	20	72	0	0	0	0	0	98	0	0	0	0	0	0	170	40	0	0	0	0	0	0	0
Interval_184	87	36	0	510	155	23	0	0	0	0	0	0	0	0	0	0	811	0	0	0	0	0	0	0	0	1	1	29	0	0	0	0	0	32	23	17	0	0	0	0	101	34	0	0	0	0	0	0	0
Interval_185	278	1074	0	1606	0	315	0	0	0	0	0	0	0	0	0	0	3273	0	0	0	0	9	0	0	0	0	9	119	0	0	0	0	0	130	0	0	0	0	0	0	249	32	0	0	0	0	0	0	0
Interval_186	543	664	0	1166	0	0	0	0	4334	0	0	0	0	0	0	0	6707	1	0	0	0	0	0	0	8	0	9	91	115	0	106	0	0	0	0	0	0	0	0	0	312	28	0	0	0	47	0	0	0
Interval_187	174	0	0	2226	0	0	0	0	0	0	0	0	0	0	0	0	2400	0	0	0	0	0	0	0	0	9	9	55	0	0	0	0	34	0	0	0	43	0	53	0	185	27	0	0	0	37	0	0	22
Interval_188	374	0	0	2643	0	0	0	0	627	0	0	0	0	0	0	0	3644	3	3	0	0	0	0	0	7	0	13	121	43	0	98	0	0	0	0	0	0	0	0	0	262	0	41	0	12	0	0	0	0
Interval_189	219	80	0	882	275	39	0	0	0	0	0	0	0	0	0	0	1495	0	0	0	0	0	4	0	0	0	4	24	0	0	0	0	31	0	33	0	31	0	0	0	119	26	0	0	0	0	0	0	0
Interval_190	354	114	0	1340	0	0	0	0	268	0	0	0	0	0	0	0	2076	0	0	0	0	0	0	0	3	0	3	87	44	0	96	0	0	0	0	0	0	0	0	0	227	34	0	0	0	0	0	0	0
Interval_191	367	0	0	1849	0	0	0	0	0	0	0	0	0	0	0	0	2216	0	0	0	0	0	0	0	13	0	13	140	29	0	127	0	0	0	0	29	0	0	0	0	325	30	0	0	0	0	0	0	0
Interval_192	202	468	0	1353	0	89	0	0	0	0	0	0	0	0	0	0	2112	0	5	0	0	0	0	0	0	0	5	88	31	0	0	0	50	0	0	0	0	0	0	0	169	29	0	0	0	36	0	0	0
Interval_193	325	0	0	1402	0	0	0	0	258	0	0	0	0	0	0	0	1985	2	0	0	0	0	0	4	0	0	6	94	25	0	115	0	0	0	0	0	37	0	0	0	271	26	0	10	0	0	0	0	0
Interval_194	287	187	0	1665	805	277	0	0	0	0	0	0	0	0	0	0	3221	0	0	0	0	0	15	0	0	0	15	99	87	0	0	0	0	0	0	0	80	0	0	0	266	0	0	0	53	0	0	0	0
Interval_195	478	183	0	2200	0	73	0	0	0	0	0	0	0	0	0	0	2934	0	13	0	0	0	0	0	0	0	13	82	42	0	0	0	0	67	56	48	0	0	0	0	295	28	0	14	0	20	0	0	0
Interval_196	381	15278	0	2114	0	13747	0	0	0	0	0	0	0	0	0	0	31520	0	0	0	0	78	0	0	0	0	78	60	0	0	0	0	0	168	0	0	0	0	0	0	228	26	0	0	0	30	0	0	0
Interval_197	259	116	0	1560	497	163	0	140	0	0	0	0	0	0	0	0	2735	0	0	0	4	0	0	0	0	8	12	164	46	0	0	0	99	0	0	0	0	0	0	0	309	10	0	0	0	0	0	44	25
Interval_198	172	482	0	1599	0	0	120	465	0	0	0	0	0	0	0	0	2838	0	0	3	0	2	0	1	0	0	6	23	21	0	0	0	34	28	22	0	0	0	0	0	128	25	0	0	14	37	0	0	0
Interval_199	331	151	1773	1582	0	154	0	0	0	0	0	0	0	0	200	0	4191	4	0	6	0	0	11	0	0	0	21	172	94	0	0	99	0	0	0	0	0	0	0	0	365	0	34	52	0	0	0	0	100
Interval_200	463	194	0	1679	0	200	0	0	482	0	0	0	0	0	0	0	3018	0	0	0	0	0	0	0	15	0	15	113	29	0	0	0	56	58	0	0	0	0	0	0	256	29	0	0	22	19	0	0	0
Interval_201	244	0	1520	1574	0	0	0	0	0	0	0	0	0	0	0	0	3338	5	0	0	0	0	0	0	0	21	26	101	29	0	0	0	79	65	0	0	0	0	0	0	274	0	39	0	0	0	0	0	96
Interval_202	202	0	0	1573	0	0	0	0	380	0	0	0	0	0	0	0	2155	0	0	0	0	12	0	0	0	0	12	214	0	0	0	0	0	0	0	0	0	0	0	0	214	0	45	22	0	0	0	0	0
Interval_203	874	0	0	3185	979	0	0	0	0	0	0	0	0	0	0	0	5038	3	8	0	0	0	0	0	11	0	22	125	128	0	142	0	90	0	0	0	0	0	0	0	485	0	34	0	0	25	0	0	59
Interval_204	307	0	0	1726	0	0	0	0	310	0	0	0	0	0	0	0	2343	0	0	0	0	0	0	0	9	0	9	149	31	0	134	0	0	0	0	0	0	0	0	0	314	27	0	0	0	0	0	0	0
Interval_205	982	1298	0	6649	0	2041	0	0	2881	0	0	0	0	0	0	0	13851	9	16	0	0	0	25	0	0	0	50	376	154	0	0	0	133	133	0	0	0	0	0	0	796	22	0	0	31	110	0	0	0
Interval_206	422	138	0	1943	0	0	0	0	401	0	0	0	0	0	0	0	2904	0	0	0	0	0	0	0	5	0	5	182	68	0	119	0	0	0	0	0	0	0	0	0	369	33	0	0	0	0	0	0	0
Interval_207	900	24180	0	5016	0	13751	0	0	0	0	0	0	0	0	0	0	43847	9	0	0	0	40	19	0	0	0	68	385	102	0	0	0	0	194	0	0	0	0	0	0	681	38	0	38	0	28	0	0	0
Interval_208	212	0	0	1560	0	0	0	0	0	0	0	0	0	0	0	0	1772	0	3	0	0	0	0	0	0	0	3	85	0	0	76	0	0	0	0	0	0	0	0	0	161	30	0	0	0	0	0	0	0
Interval_209	341	381	0	1376	0	0	0	0	290	0	0	0	0	0	0	0	2388	0	8	0	0	0	0	0	0	0	8	161	51	0	0	0	0	67	0	0	0	0	0	0	279	28	0	0	0	0	0	0	0
Interval_210	285	135	0	1915	0	75	0	0	420	0	0	0	0	0	0	0	2830	1	0	0	0	2	5	0	0	0	8	215	57	0	0	0	0	0	0	0	0	0	0	0	272	19	12	0	21	39	0	0	21
Interval_211	247	0	0	1175	407	0	0	0	0	0	237	0	0	0	0	0	2066	0	0	0	0	0	0	0	6	0	6	59	0	0	0	0	0	0	37	0	62	47	0	0	205	29	8	0	0	0	0	0	0
Interval_212	219	269	0	1297	0	59	0	0	0	0	0	0	0	0	0	0	1844	0	1	0	0	0	0	0	0	4	5	69	0	0	92	0	0	0	0	0	0	0	0	0	161	26	7	0	0	0	0	0	0
Interval_213	78	0	0	1196	0	0	0	0	4033	0	0	0	0	0	1512	0	6819	2	4	3	0	0	0	0	0	0	9	218	67	0	0	0	0	0	0	0	0	0	0	0	285	0	54	0	37	0	0	0	0
Interval_214	514	0	0	2179	0	0	0	0	554	0	0	0	0	0	0	0	3247	5	8	0	0	0	0	0	0	0	13	106	68	0	0	0	87	0	0	0	0	0	0	0	261	25	0	0	0	0	0	22	0
Interval_215	307	146	0	1433	459	0	0	0	0	0	0	0	0	0	0	0	2345	0	0	4	0	0	0	0	0	0	4	206	36	0	0	0	0	0	0	0	0	0	0	0	242	0	53	0	0	0	0	0	0
Interval_216	163	0	0	1385	0	0	0	0	0	0	0	0	0	0	0	0	1548	0	0	0	0	0	5	0	0	0	5	63	18	0	64	0	0	0	0	0	0	0	0	0	145	28	0	0	0	0	0	0	0
Interval_217	227	84	0	1142	0	0	0	0	215	0	0	0	0	0	0	0	1668	0	0	0	0	0	9	0	0	0	9	78	23	0	0	0	40	0	0	0	0	0	0	0	141	23	16	0	0	15	0	0	0
Interval_218	236	201	0	1584	0	90	0	0	603	0	0	0	0	0	0	0	2714	2	2	0	0	0	0	0	7	0	11	75	0	0	72	0	32	0	0	0	0	0	54	0	233	30	0	0	0	0	0	0	0
Interval_219	197	0	0	1294	0	0	0	0	0	0	0	0	0	0	0	0	1491	0	4	0	0	0	0	0	0	0	4	59	16	0	52	0	36	0	0	0	0	0	0	0	163	28	0	0	0	18	0	0	0
Interval_220	187	98	0	1202	0	0	0	0	0	0	0	0	0	0	0	0	1487	2	2	0	0	0	0	0	0	0	4	43	16	0	0	0	33	0	0	24	0	0	43	0	159	32	0	0	0	0	0	0	0
Interval_221	355	196	0	1474	0	0	0	0	480	0	0	0	0	0	0	0	2505	0	0	0	0	0	0	0	0	8	8	85	59	0	0	0	0	80	0	0	0	0	0	0	224	0	37	0	11	0	0	0	0
Interval_222	97	0	0	6262	0	0	0	0	0	0	0	0	1837	0	0	0	8196	0	5	0	0	12	0	0	0	0	17	91	0	925	0	0	259	0	0	0	0	0	0	0	1275	0	47	0	0	0	0	0	33
Interval_223	251	294	0	1492	598	229	0	0	0	0	0	0	0	0	0	0	2864	8	0	0	0	0	0	0	9	0	17	66	34	43	0	0	35	47	0	0	0	0	0	0	225	0	40	36	24	0	0	0	24
Interval_224	173	0	0	2442	0	305	0	0	0	0	0	0	1022	0	0	0	3942	0	7	8	0	0	0	0	0	0	15	43	0	295	0	0	120	0	0	0	0	0	0	0	458	14	0	14	0	20	0	35	0
Interval_225	307	308	0	1523	0	0	0	0	0	0	0	0	0	0	0	0	2138	5	5	0	0	0	0	0	0	0	10	51	21	0	0	0	49	0	0	0	33	0	0	0	154	42	0	0	0	0	0	0	0
Interval_226	295	0	0	1291	0	0	0	0	290	0	255	0	0	0	0	0	2131	0	0	0	0	0	0	0	0	7	7	69	37	0	75	36	0	0	0	0	0	0	0	0	217	0	45	18	32	0	0	0	0
Interval_227	378	0	0	1724	0	0	0	0	0	0	0	0	0	0	0	0	2102	0	0	3	0	0	5	0	0	0	8	114	25	0	79	0	0	0	0	0	0	0	0	0	218	26	0	0	0	35	0	0	0
Interval_228	300	130	0	1421	0	0	0	0	283	0	0	0	0	0	0	0	2134	0	0	0	0	8	0	0	0	0	8	80	29	0	87	0	0	0	0	0	0	0	0	0	196	8	0	0	0	0	0	19	0
Interval_229	282	153	0	2458	0	0	0	0	0	0	0	0	0	0	0	0	2893	0	0	0	0	0	0	2	0	4	6	53	20	62	0	0	87	0	0	0	78	0	0	0	300	0	33	0	13	0	0	0	19
Interval_230	203	96	0	1114	306	37	0	0	0	0	0	0	0	0	0	0	1756	2	5	0	0	0	0	0	0	0	7	86	29	0	0	0	0	0	0	0	55	0	0	0	170	0	34	29	0	0	0	0	25
Interval_231	632	549	3773	2058	2891	660	0	0	0	0	0	0	0	0	0	0	10563	29	24	29	0	0	49	0	0	0	131	218	237	0	0	744	290	0	0	0	0	0	0	0	1489	26	18	0	0	55	0	0	0
Interval_232	152	0	0	1006	357	0	0	0	0	0	0	0	0	0	0	0	1515	0	0	0	0	0	6	0	0	0	6	94	0	0	81	0	0	0	0	0	0	0	0	0	175	23	6	0	0	0	0	0	0
Interval_233	244	0	0	1303	0	0	0	0	0	0	0	0	0	0	0	0	1547	1	0	0	3	2	0	0	0	0	6	96	27	0	0	0	0	60	0	0	0	0	0	0	183	30	0	0	0	16	0	0	0
Interval_234	213	521	0	5630	3958	970	0	0	0	0	0	3593	0	0	0	0	14885	23	17	21	0	0	54	0	0	0	115	100	149	0	0	1030	305	0	0	0	286	0	0	0	1870	0	32	0	0	0	0	0	126
Interval_235	587	208	0	1643	594	153	0	0	0	0	0	0	0	0	0	0	3185	0	0	0	0	0	8	0	0	0	8	82	71	63	79	0	64	0	0	0	0	0	0	0	359	0	37	43	64	0	51	0	0
Interval_236	217	0	0	1236	0	0	0	0	281	0	0	0	0	0	0	0	1734	3	0	0	0	0	0	0	0	0	3	62	0	0	0	0	49	0	0	0	69	0	0	0	180	0	54	0	0	0	0	0	23
Interval_237	214	0	0	5028	2976	0	0	0	0	0	0	3597	0	0	0	0	11815	0	28	0	0	0	0	0	0	64	92	172	310	0	0	885	295	0	0	0	0	0	0	0	1662	0	28	0	0	0	0	0	83
Interval_238	225	184	0	1220	0	265	0	0	0	0	0	0	0	0	0	0	1894	0	0	0	0	3	5	0	0	0	8	37	0	28	0	0	21	0	35	0	27	0	0	0	148	30	0	0	0	0	0	0	0
Interval_239	234	0	0	2816	1691	0	0	0	0	0	0	0	0	0	0	0	4741	25	0	0	0	0	29	0	0	0	54	48	36	0	0	0	41	90	37	0	0	0	0	0	252	26	0	0	0	63	0	0	0
Interval_240	446	207	1944	2165	0	315	0	0	613	0	0	0	0	0	0	0	5690	0	8	0	0	0	0	0	0	26	34	94	118	0	0	0	0	82	0	0	0	0	0	0	294	0	15	0	31	0	0	0	0
Interval_241	302	287	0	1611	0	211	0	0	0	0	0	0	0	0	0	0	2411	0	3	0	0	4	0	0	0	0	7	104	82	0	0	0	64	0	0	0	0	0	0	0	250	24	0	0	0	30	0	0	28
Interval_242	550	197	0	2799	0	457	0	0	591	0	0	0	0	0	0	0	4594	0	0	0	0	0	10	0	16	0	26	292	183	0	0	0	0	0	0	0	0	0	0	0	475	0	32	41	75	0	0	0	64
Interval_243	611	9254	0	2716	0	12563	0	0	0	0	0	0	0	0	0	0	25144	0	0	0	0	0	47	0	0	0	47	305	239	0	0	0	0	0	0	0	0	0	0	0	544	0	47	0	0	0	0	0	48
Interval_244	925	397	0	4445	3106	753	0	0	0	0	0	0	0	0	0	0	9626	9	11	0	0	0	31	0	0	0	51	227	216	0	0	0	0	174	0	0	0	0	0	0	617	0	37	0	97	0	0	0	0
Interval_245	329	233	0	2199	0	117	0	0	765	0	0	0	0	0	0	0	3643	0	7	0	0	0	0	0	0	17	24	144	53	0	150	0	0	0	0	0	0	0	0	0	347	36	0	0	0	0	0	0	17
Interval_246	267	800	0	1696	0	578	0	0	0	0	0	0	0	0	0	0	3341	0	5	0	0	7	0	0	0	0	12	80	29	0	0	0	72	78	0	0	0	0	0	0	259	17	0	0	0	0	0	50	0
Interval_247	307	223	0	1166	0	246	0	0	0	0	0	0	0	0	0	0	1942	0	0	0	0	0	0	0	4	0	4	61	34	0	0	0	35	0	0	0	0	0	0	0	130	20	0	0	12	0	0	18	0
Interval_248	381	248	0	2736	0	143	0	0	630	0	0	0	0	0	0	0	4138	0	0	0	0	10	0	0	11	0	21	152	57	0	0	0	73	0	0	0	99	0	0	0	381	0	40	0	0	0	0	0	30
Interval_249	465	11615	0	2361	0	9948	0	0	0	0	0	0	0	0	0	0	24389	0	0	0	0	22	19	0	0	0	41	115	31	0	0	0	0	173	0	0	0	0	0	0	319	35	0	0	0	0	0	0	0
Interval_250	398	128	0	2026	0	0	0	0	0	0	0	0	0	0	0	0	2552	0	0	0	0	0	0	0	9	0	9	90	24	0	0	0	81	0	0	0	79	0	0	0	274	13	10	0	0	0	0	10	0
Interval_251	183	2995	0	2356	0	2270	0	0	0	0	0	0	0	0	0	0	7804	8	5	0	0	13	0	0	0	0	26	88	24	0	0	0	0	68	0	0	0	0	0	0	180	35	0	0	0	39	0	0	0
Interval_252	316	9601	0	2919	0	5475	0	0	0	0	0	0	0	0	0	0	18311	0	0	0	0	16	0	0	0	38	54	192	0	0	349	0	127	0	0	0	0	0	0	0	668	28	0	0	0	71	0	0	20
Interval_253	348	0	0	1263	0	0	0	0	0	0	0	0	0	0	0	0	1611	2	4	0	0	3	0	0	0	0	9	60	18	0	65	0	67	0	0	0	0	0	0	0	210	25	0	0	42	59	0	0	0
Interval_254	567	214	0	2416	0	90	0	0	575	0	0	0	0	0	0	0	3862	4	6	0	0	0	0	0	0	0	10	107	54	0	143	0	94	0	0	0	0	0	0	0	398	18	26	0	20	31	0	0	0
Interval_255	158	0	0	1189	0	0	0	0	0	0	0	0	0	0	0	0	1347	0	0	0	0	0	0	0	2	0	2	43	0	0	69	0	0	0	0	0	0	0	0	0	112	34	0	0	0	0	0	0	0
Interval_256	416	389	6442	2549	0	931	0	0	0	0	0	0	0	0	0	0	10727	25	16	0	0	0	35	0	0	0	76	0	99	0	0	512	696	0	0	0	0	0	0	0	1307	0	0	0	0	108	0	58	44
Interval_257	344	1756	0	2387	0	3248	0	0	0	0	0	0	0	0	0	0	7735	2	0	0	0	0	20	0	0	0	22	191	187	0	0	0	0	0	0	0	0	0	0	0	378	0	37	0	28	0	0	0	23
Interval_258	258	111	0	1092	0	0	0	0	220	0	0	0	0	0	0	0	1681	2	0	0	0	4	0	0	4	0	10	59	0	0	0	0	27	0	0	0	32	0	51	0	169	25	0	0	0	0	0	0	0
Interval_259	236	2102	0	1266	0	1078	0	0	0	0	0	0	0	0	0	0	4682	0	2	0	0	0	0	0	0	7	9	78	16	0	71	0	0	0	0	0	0	0	0	0	165	37	0	0	0	13	0	0	0
Interval_260	234	443	0	1380	0	0	0	0	0	0	0	0	0	0	0	0	2057	0	0	0	0	10	0	0	0	0	10	77	20	0	0	0	41	56	0	0	0	0	0	0	194	25	0	0	0	0	0	0	0
Interval_261	280	171	1809	1602	1218	189	0	0	0	0	0	0	0	0	0	0	5269	28	16	0	17	0	0	0	0	0	61	55	50	0	0	338	80	0	0	0	100	0	0	0	623	32	0	0	0	24	0	0	18
Interval_262	414	0	0	2771	0	0	0	0	3654	0	0	0	0	0	0	0	6839	0	8	0	0	0	16	0	0	0	24	320	230	0	0	0	0	0	0	0	0	0	0	0	550	0	46	0	41	0	0	0	32
Interval_263	264	756	0	1486	0	282	0	0	0	0	0	0	0	0	0	0	2788	0	4	0	0	0	0	0	0	11	15	75	15	0	0	0	34	49	0	0	0	0	0	0	173	32	17	0	0	0	0	0	0
Interval_264	279	150	0	1405	0	0	0	0	0	0	0	0	0	0	0	0	1834	0	0	1	0	2	0	0	3	0	6	116	0	0	79	0	0	0	0	0	0	0	0	0	195	39	0	0	0	0	0	0	0
Interval_265	203	7454	0	954	0	11120	0	0	0	0	0	0	0	0	0	0	19731	0	0	0	0	5	18	0	0	0	23	32	13	0	0	0	23	16	0	0	21	0	0	0	105	24	0	0	0	0	0	16	0
Interval_266	402	218	4033	1098	0	337	0	0	0	0	0	0	0	0	0	0	6088	16	15	16	0	0	25	0	0	0	72	33	51	0	0	246	337	0	0	0	0	0	0	0	667	0	0	0	0	61	0	50	42
Interval_267	199	0	0	1128	0	0	0	0	0	0	0	0	0	0	0	0	1327	0	0	0	6	0	0	0	0	0	6	51	0	0	77	0	0	0	0	0	0	0	0	0	128	19	9	0	0	0	0	0	0
Interval_268	351	115	0	2041	0	0	0	0	337	0	0	0	0	0	0	0	2844	0	0	0	0	0	0	0	17	0	17	120	35	0	109	0	52	0	0	0	0	53	0	0	369	27	0	15	0	33	0	0	0
Interval_269	401	0	0	1484	0	0	0	0	512	0	0	0	0	0	0	0	2397	0	1	0	0	2	0	0	2	0	5	163	39	0	0	0	0	0	0	72	0	0	0	0	274	19	12	0	0	13	0	0	0
Interval_270	4748	0	0	9250	0	0	0	0	0	5441	0	0	0	15718	0	0	35157	0	0	0	0	0	0	95	0	0	95	5576	32003	0	0	0	0	0	0	0	0	0	0	0	37579	31	0	0	0	14	0	0	0
Interval_271	236	0	0	1584	0	0	0	0	248	0	0	0	0	0	0	0	2068	0	0	0	0	0	0	0	9	0	9	53	0	0	0	0	45	0	0	40	0	51	0	0	189	0	53	0	0	0	0	0	132
Interval_272	633	300	0	1943	0	202	0	0	542	0	0	0	0	0	0	0	3620	6	6	0	0	0	0	0	0	0	12	391	176	0	0	0	0	0	0	0	0	0	0	0	567	0	56	0	24	0	0	0	0
Interval_273	217	155	0	1121	481	179	0	0	0	0	0	0	0	0	0	0	2153	0	0	0	0	0	0	0	0	11	11	169	0	0	0	0	0	0	0	0	0	0	0	0	169	32	0	0	30	51	0	0	0
Interval_274	260	2415	0	8755	5857	4435	0	0	0	0	0	0	0	0	0	0	21722	34	45	33	0	26	67	0	0	0	205	156	184	0	0	1807	473	0	0	0	0	0	0	0	2620	0	0	0	0	0	0	0	88
Interval_275	370	0	0	1023	547	0	0	0	0	0	407	0	0	0	0	0	2347	0	0	0	0	0	0	0	4	0	4	111	0	0	98	0	0	0	0	0	0	0	0	0	209	25	0	0	0	0	0	0	0
Interval_276	196	722	0	1308	0	424	0	0	0	0	0	0	0	0	0	0	2650	1	1	0	0	2	0	0	0	0	4	53	0	0	84	0	0	0	29	0	0	0	0	0	166	31	0	0	0	14	0	0	0
Interval_277	267	117	0	2265	0	207	0	0	756	0	0	0	566	0	0	0	4178	6	0	0	0	0	0	0	12	0	18	187	0	0	0	0	0	0	0	0	91	0	0	0	278	25	0	0	0	0	0	0	0
Interval_278	248	1023	0	4101	2520	1085	0	0	0	0	0	0	0	0	0	0	8977	12	20	17	0	0	32	0	0	0	81	111	50	0	0	528	189	0	0	0	0	0	0	0	878	0	47	0	0	0	0	0	43
Interval_279	251	110	0	1401	0	83	0	0	0	0	0	0	0	0	0	0	1845	0	5	0	0	0	0	0	0	0	5	30	18	31	0	0	28	0	25	0	41	0	0	0	173	27	0	0	0	36	0	0	0
Interval_280	755	0	0	2656	0	0	0	0	1171	0	0	0	0	0	0	0	4582	0	0	0	0	0	10	0	8	0	18	289	129	0	0	0	0	0	0	0	0	0	0	0	418	0	44	42	69	0	0	0	0
Interval_281	133	0	0	1092	0	0	0	0	0	0	0	0	0	0	0	0	1225	0	3	0	0	0	0	0	0	0	3	26	0	0	0	0	22	0	0	0	27	0	0	0	75	32	0	0	20	43	0	0	0
Interval_282	379	0	0	1196	0	0	0	0	271	0	0	0	0	0	0	0	1846	0	3	0	7	0	0	0	0	0	10	66	0	0	76	0	0	0	0	0	0	0	0	0	142	11	8	0	0	0	0	15	0
Interval_283	253	0	0	1185	0	0	0	0	366	0	0	0	0	0	0	0	1804	0	0	0	0	0	0	0	0	5	5	71	0	0	58	0	0	0	0	0	0	0	43	0	172	23	12	0	0	29	0	0	0
Interval_284	250	96	0	980	0	0	0	0	275	0	0	0	0	0	0	0	1601	2	0	0	0	0	0	0	9	0	11	113	46	0	0	0	0	0	0	0	0	0	0	0	159	26	0	0	0	0	0	0	25
Interval_285	414	1024	0	4170	0	1150	0	0	0	0	0	0	0	0	0	0	6758	0	7	0	0	0	0	0	0	25	32	325	222	0	0	0	0	0	0	0	0	0	0	0	547	0	27	0	0	0	0	0	82
Interval_286	198	0	2665	1250	0	0	0	0	624	0	0	0	0	0	0	0	4737	18	16	0	0	0	0	0	0	0	34	0	45	0	0	211	385	0	0	0	0	0	0	0	641	31	0	0	0	40	0	0	26
Interval_287	307	0	0	1552	0	0	0	0	0	0	0	0	0	0	0	0	1859	0	0	0	0	0	8	0	0	0	8	34	0	0	75	0	24	0	0	0	0	0	34	0	167	0	28	0	0	0	0	0	0
Interval_288	293	1464	0	3744	2304	1879	0	0	0	0	0	0	0	0	0	0	9684	6	22	14	0	12	32	0	0	0	86	0	0	0	0	688	244	0	0	0	0	0	0	0	932	0	52	0	0	0	0	0	79
Screen_detected_1	205	0	0	1503	0	0	0	0	0	0	0	0	0	0	0	0	1708	0	0	0	0	2	0	0	6	0	8	50	34	0	0	0	0	64	52	0	0	0	0	0	200	27	0	0	0	0	0	0	0
Screen_detected_2	424	299	0	2035	0	241	0	0	541	0	0	0	0	0	0	0	3540	2	0	0	0	0	0	0	8	0	10	130	38	0	0	0	0	73	0	0	0	0	0	0	241	0	35	0	0	0	0	0	0
Screen_detected_3	193	323	0	1462	0	62	0	0	0	0	0	0	0	0	0	0	2040	1	0	0	0	2	0	0	2	0	5	51	14	0	63	0	35	0	0	0	0	0	0	0	163	0	40	0	11	0	0	0	0
Screen_detected_4	278	208	0	1102	0	37	0	0	0	0	0	0	0	0	0	0	1625	8	0	0	0	0	0	0	0	0	8	40	16	30	0	0	29	31	0	0	0	0	0	0	146	26	0	0	0	0	0	0	0
Screen_detected_5	259	4355	0	5270	0	7815	0	0	0	0	0	2753	0	0	0	0	20452	18	0	0	0	0	0	0	0	66	84	141	125	0	0	0	84	154	0	0	0	0	0	0	504	0	34	40	82	0	0	0	79
Screen_detected_6	481	211	0	2728	0	124	0	0	627	0	0	0	0	0	0	0	4171	0	0	0	0	0	0	0	23	0	23	86	27	0	142	0	74	0	0	0	0	0	0	0	329	22	0	0	14	0	0	37	0
Screen_detected_7	1062	19917	0	3074	0	13842	0	0	0	0	0	0	0	0	0	0	37895	0	0	0	0	39	18	0	0	0	57	212	61	0	0	0	0	186	0	0	0	0	0	0	459	31	0	0	0	0	0	0	0
Screen_detected_8	265	1115	5170	1298	0	1038	0	0	0	0	0	0	0	0	0	0	8886	20	26	0	0	0	32	0	0	0	78	0	41	0	188	490	135	0	0	0	0	0	0	0	854	30	0	0	0	26	0	0	14
Screen_detected_9	468	0	0	2155	0	0	0	0	392	0	0	0	0	0	0	0	3015	0	0	0	0	0	15	0	0	0	15	170	45	0	156	0	0	0	0	0	0	0	0	0	371	22	0	0	0	98	0	0	0
Screen_detected_10	649	19483	0	2434	0	26754	0	0	0	0	0	0	0	0	0	0	49320	0	0	0	0	44	34	0	0	0	78	198	52	0	0	0	0	292	0	0	0	0	0	0	542	20	0	0	0	0	0	33	0
Screen_detected_11	311	0	0	1849	0	0	0	0	777	0	0	0	0	0	0	0	2937	0	0	0	0	0	0	0	25	0	25	110	70	0	0	0	66	74	0	0	0	0	0	0	320	31	0	16	0	0	0	0	0
Screen_detected_12	369	17083	0	1236	0	17473	0	0	0	0	0	0	0	0	0	0	36161	0	0	0	0	27	24	0	0	0	51	78	36	0	0	0	0	163	0	0	0	0	0	0	277	25	0	0	0	0	0	0	0
Screen_detected_13	456	0	0	2389	0	0	0	0	0	0	0	0	0	0	0	0	2845	0	0	0	0	0	0	0	17	0	17	84	56	0	0	0	0	0	67	83	92	0	0	0	382	29	0	0	0	0	0	0	0
Screen_detected_14	334	0	0	1540	0	0	0	0	0	0	0	0	0	0	0	0	1874	2	0	0	0	7	0	0	0	0	9	67	0	0	0	0	0	53	50	0	56	0	0	0	226	30	0	0	0	0	0	0	0
Screen_detected_15	463	0	0	1775	585	0	0	0	0	0	0	0	0	0	0	0	2823	7	6	8	0	0	0	0	0	0	21	52	43	0	114	0	0	0	36	0	0	0	0	0	245	24	0	0	0	36	0	0	0
Screen_detected_16	364	0	0	1638	0	0	0	0	301	0	0	0	0	0	0	0	2303	1	0	0	0	0	0	0	7	0	8	184	68	0	0	0	0	0	0	99	0	0	0	0	351	29	0	0	0	0	0	0	0
Screen_detected_17	432	1678	0	1773	0	1515	0	0	0	0	0	0	0	0	0	0	5398	0	0	0	0	10	0	0	7	0	17	50	31	0	0	0	38	0	48	0	75	0	0	0	242	32	0	0	0	0	0	0	0
Screen_detected_18	431	261	0	1958	0	147	0	0	0	0	0	0	0	0	0	0	2797	1	0	0	0	2	0	0	6	0	9	82	40	51	0	0	0	74	54	0	0	0	0	0	301	27	10	0	0	0	0	0	0
Screen_detected_19	483	382	0	5245	4290	692	0	0	1476	0	0	0	0	0	0	0	12568	11	14	0	0	0	0	0	0	34	59	246	128	0	0	218	0	197	0	0	0	0	0	0	789	0	33	50	0	0	0	0	97
Screen_detected_20	882	866	0	5007	0	909	0	0	2595	0	0	0	0	0	0	0	10259	7	0	0	0	0	51	0	0	0	58	670	270	0	0	0	0	0	0	0	0	0	0	0	940	0	34	24	0	0	0	0	58
Screen_detected_21	362	0	0	1745	0	0	0	0	0	0	0	0	0	0	0	0	2107	4	0	0	0	0	0	0	11	0	15	121	0	0	134	0	0	0	0	0	0	0	0	0	255	0	48	0	0	0	0	0	0
Screen_detected_22	616	685	0	3683	0	567	0	0	0	0	0	0	0	0	0	0	5551	0	0	0	0	0	0	0	14	0	14	120	85	0	0	0	103	0	0	0	85	0	0	0	393	0	30	0	0	0	0	0	31
Screen_detected_23	516	35870	0	1782	0	46393	0	0	0	0	0	0	0	0	0	0	84561	0	0	0	0	66	42	0	0	0	108	139	0	0	0	0	0	365	0	0	0	0	0	0	504	33	0	0	0	0	0	0	0
Screen_detected_24	301	199	0	1447	0	0	0	0	0	0	0	0	0	0	0	0	1947	0	0	0	0	0	5	0	0	0	5	151	32	0	0	0	0	0	0	0	0	0	0	0	183	16	11	0	0	0	0	0	0
Screen_detected_25	245	183	0	1108	0	94	0	0	320	0	0	0	0	0	0	0	1950	0	5	0	0	0	0	0	0	0	5	85	29	0	0	0	0	0	0	0	55	0	0	0	169	4	29	0	0	0	0	0	0
Screen_detected_26	285	0	0	1421	0	0	0	0	0	0	0	0	0	0	0	0	1706	0	0	2	0	3	0	0	0	0	5	68	32	0	0	0	0	34	35	0	0	0	0	0	169	0	28	0	0	0	0	0	0
Screen_detected_27	337	0	0	1727	0	0	0	0	0	0	0	0	0	0	0	0	2064	0	0	0	0	0	0	0	5	0	5	60	17	0	0	0	38	0	44	0	45	0	0	0	204	25	10	0	0	0	0	0	0
Screen_detected_28	431	104	0	1312	0	0	0	0	280	0	0	0	0	0	0	0	2127	0	0	6	0	6	0	0	0	0	12	113	24	0	103	0	0	0	0	0	0	0	0	0	240	23	12	0	0	0	0	0	0
Screen_detected_29	228	339	3376	2019	1268	532	0	0	0	0	0	0	0	0	0	0	7762	45	19	0	0	0	49	0	0	0	113	90	117	0	0	989	254	0	0	0	0	0	0	0	1450	0	36	0	0	0	0	0	0
Screen_detected_30	456	583	0	2107	0	540	0	0	0	0	0	0	0	0	0	0	3686	3	5	6	0	5	0	0	0	0	19	49	58	53	0	0	55	58	0	0	0	0	0	0	273	0	0	28	0	38	0	73	0
Screen_detected_31	340	13990	0	2641	0	11908	0	0	0	0	0	0	0	0	0	0	28879	5	0	0	0	15	31	0	0	0	51	168	41	0	0	0	0	92	0	0	0	0	0	0	301	0	36	0	0	0	0	0	0
Screen_detected_32	184	142	0	1435	0	0	0	0	290	0	0	0	0	0	0	0	2051	0	5	0	0	0	0	0	0	0	5	55	0	0	65	0	31	0	0	0	0	0	55	0	206	31	0	0	0	0	0	0	0
Screen_detected_33	365	174	0	1516	0	117	0	0	303	0	0	0	0	0	0	0	2475	0	0	5	0	0	0	0	10	0	15	194	50	0	0	0	0	0	0	0	0	0	0	0	244	0	31	0	0	0	0	0	0
Screen_detected_34	261	0	0	1929	0	0	0	0	0	0	0	0	0	0	0	0	2190	0	0	0	0	5	0	0	8	0	13	34	16	43	0	0	32	24	23	0	0	0	0	0	172	29	0	0	30	28	0	0	0
Screen_detected_35	330	478	0	1054	0	318	0	0	0	0	0	0	0	0	0	0	2180	0	0	0	0	11	0	0	0	0	11	81	106	0	0	0	0	0	0	0	0	0	0	0	187	31	0	23	0	20	0	0	0
Screen_detected_36	850	532	0	3709	0	461	0	0	2243	0	0	0	0	0	0	0	7795	3	10	7	0	9	0	0	0	0	29	191	167	0	0	0	0	106	0	0	0	0	0	0	464	0	14	0	0	0	0	0	0
Screen_detected_37	222	105	0	1335	0	0	0	0	0	0	0	0	0	0	0	0	1662	0	0	0	0	0	0	0	8	0	8	74	0	0	0	0	0	0	38	0	54	0	0	0	166	26	0	0	0	0	0	0	0
Screen_detected_38	186	130	0	1469	0	0	0	0	0	0	0	0	0	0	0	0	1785	0	2	2	0	0	0	0	0	0	4	60	23	0	0	0	47	50	0	0	0	0	0	0	180	23	0	0	0	54	0	0	0
Screen_detected_39	262	152	0	1407	376	91	0	0	0	0	0	0	0	0	0	0	2288	0	0	0	0	0	0	0	0	5	5	49	15	36	0	0	35	0	35	0	60	0	0	0	230	25	0	0	0	0	0	0	0
Screen_detected_40	333	495	0	1488	0	494	0	0	0	0	0	0	0	0	0	0	2810	0	4	0	0	5	0	0	0	0	9	30	0	0	78	0	26	0	0	0	0	0	0	0	134	25	0	0	0	27	0	0	0
Screen_detected_41	447	948	4717	692	0	1535	0	0	0	0	0	0	0	0	0	0	8339	34	15	16	0	17	0	0	0	0	82	0	0	0	0	553	273	0	0	0	0	0	0	0	826	30	0	0	0	0	0	52	0
Screen_detected_42	368	409	5022	2096	1682	772	0	0	0	0	0	0	0	0	0	0	10349	34	31	25	0	28	0	0	0	0	118	76	0	0	0	854	247	0	0	0	0	0	0	0	1177	19	0	0	0	33	0	30	27
Screen_detected_43	171	279	0	1031	0	110	0	0	585	0	0	0	0	0	0	0	2176	1	0	0	0	0	0	0	0	4	5	171	0	0	0	0	0	0	0	0	0	0	0	0	171	18	16	0	0	21	0	0	28
Screen_detected_44	286	9986	0	1557	0	9869	0	0	0	0	0	0	0	0	0	0	21698	0	0	0	0	5	20	0	0	0	25	141	29	0	0	0	0	116	0	0	0	0	0	0	286	13	14	0	0	0	0	0	0
Screen_detected_45	749	166	0	2535	0	337	0	0	1259	0	0	0	0	0	0	0	5046	0	6	0	0	0	10	0	0	0	16	176	316	0	0	0	0	0	0	0	0	0	0	0	492	0	0	0	28	48	0	0	88
Screen_detected_46	220	215	0	1182	361	85	0	0	0	0	0	0	0	0	0	0	2063	0	9	0	0	0	0	0	0	0	9	204	0	0	0	0	0	0	0	0	0	0	0	0	204	0	33	0	0	0	0	0	0
Screen_detected_47	260	0	0	1536	0	0	0	0	471	0	0	0	0	0	0	0	2267	0	3	0	0	0	0	0	0	9	12	84	51	0	0	0	43	0	0	0	0	0	0	0	178	26	0	0	33	29	0	0	0
Screen_detected_48	191	209	0	1317	0	83	0	0	0	0	0	0	0	0	0	0	1800	1	0	0	0	0	4	0	0	0	5	52	0	0	68	0	0	0	0	17	0	0	0	0	137	33	0	0	0	0	0	0	0
Screen_detected_49	786	417	0	2371	0	400	0	0	3387	0	0	0	0	0	0	0	7361	0	6	0	0	16	0	0	0	0	22	184	423	164	0	0	0	0	0	0	0	0	0	0	771	0	47	0	77	0	0	0	52
Screen_detected_50	220	0	0	1327	0	0	0	0	0	0	0	0	0	0	0	0	1547	0	0	0	0	0	2	0	0	0	2	36	34	0	0	0	30	0	29	0	0	0	0	0	129	21	8	0	0	0	0	0	0
Screen_detected_51	166	338	2478	2080	1366	451	0	0	0	0	0	0	0	0	0	0	6879	12	10	0	0	0	0	0	0	36	58	47	136	0	0	411	222	0	0	0	0	0	0	0	816	0	0	0	0	0	0	65	49
Screen_detected_52	281	2750	0	1485	0	3495	0	0	0	0	0	0	0	0	0	0	8011	0	0	0	0	9	9	0	0	0	18	43	35	0	0	30	0	0	0	0	42	0	0	0	150	0	45	0	37	0	0	0	0
Screen_detected_53	231	0	0	1132	0	0	0	0	0	0	0	0	0	0	0	0	1363	0	0	4	0	0	0	0	0	0	4	123	31	0	0	0	0	0	0	0	0	0	0	0	154	27	0	0	0	0	0	0	0
Screen_detected_54	162	0	0	1121	0	0	0	0	212	0	0	0	0	0	0	0	1495	0	0	0	2	0	0	0	3	0	5	29	14	24	0	0	30	0	0	0	29	0	0	0	126	25	10	0	0	0	0	0	0
Screen_detected_55	368	3750	0	2475	0	3464	0	0	0	0	0	0	0	0	0	0	10057	0	0	0	0	8	0	0	0	10	18	384	88	0	0	0	0	0	0	0	0	0	0	0	472	30	0	0	0	0	0	31	0
Screen_detected_56	939	9595	0	8359	0	9054	0	0	0	0	0	0	0	0	0	0	27947	7	18	0	0	21	40	0	0	0	86	371	361	0	0	0	267	0	0	0	0	0	0	0	999	17	0	0	0	55	0	0	51
Screen_detected_57	309	142	0	1658	0	0	0	0	0	0	0	0	0	0	0	0	2109	0	4	0	0	3	0	0	0	0	7	49	0	0	147	134	0	0	0	0	0	0	0	72	402	29	0	0	0	15	0	0	0
Screen_detected_58	409	915	0	2011	0	596	0	0	0	0	0	0	0	0	0	0	3931	0	0	6	0	12	0	0	0	0	18	61	49	0	75	0	0	0	0	0	0	0	0	0	185	31	0	0	23	79	0	0	0
Screen_detected_59	171	570	0	4291	2479	1684	0	0	0	0	0	3113	0	0	0	0	12308	26	0	0	0	0	31	0	34	0	91	64	67	0	0	552	441	0	0	0	0	0	0	0	1124	0	0	0	0	0	0	0	204
Screen_detected_60	659	2884	0	4418	0	4071	0	0	0	0	0	0	0	0	0	0	12032	4	0	0	0	0	26	0	22	0	52	422	131	0	0	0	0	0	0	0	0	0	0	0	553	0	32	45	56	0	0	0	61
Screen_detected_61	675	759	0	2588	0	1037	0	0	0	0	0	0	0	0	0	0	5059	0	4	0	0	0	14	0	0	0	18	307	73	0	193	0	0	0	0	0	0	0	0	0	573	0	42	0	0	0	0	0	0
Screen_detected_62	381	0	0	3448	0	0	0	0	506	0	0	0	0	0	0	0	4335	3	5	0	0	0	0	0	0	17	25	208	79	0	0	0	0	136	0	0	0	0	0	0	423	28	0	29	0	35	0	0	0
Screen_detected_63	181	0	0	1822	0	0	0	0	240	0	0	0	0	0	0	0	2243	0	3	0	0	0	0	0	0	10	13	65	22	0	146	0	40	0	0	0	0	0	0	0	273	18	8	0	0	0	0	0	0
Screen_detected_64	382	1034	0	4599	2351	772	0	0	1278	0	0	0	0	0	0	0	10416	31	19	0	0	0	31	0	0	0	81	306	98	0	0	0	0	117	0	0	0	0	0	0	521	31	0	24	40	71	0	0	0
Screen_detected_65	297	137	0	1333	0	0	0	0	0	0	0	0	0	0	0	0	1767	0	0	0	0	2	0	0	1	0	3	101	0	0	0	0	0	54	0	0	0	0	0	0	155	27	0	0	0	0	0	26	0
Screen_detected_66	565	3598	0	3687	0	2640	0	0	0	0	0	0	0	0	0	0	10490	0	0	0	0	0	12	0	18	0	30	175	99	0	0	0	87	112	0	0	0	0	0	0	473	22	0	0	0	75	0	0	30
Screen_detected_67	572	150	0	2262	0	74	0	0	0	0	0	0	0	0	0	0	3058	2	4	0	0	0	0	0	0	0	6	101	39	0	148	0	0	0	0	0	0	0	0	0	288	41	0	0	0	0	0	0	0
Screen_detected_68	489	3337	0	2511	0	4210	0	0	0	0	0	0	0	0	0	0	10547	0	0	0	0	10	16	0	0	0	26	443	77	0	0	0	0	0	0	0	0	0	0	0	520	25	0	0	0	91	0	0	0
Screen_detected_69	280	174	0	1779	0	0	0	0	271	0	0	0	0	0	0	0	2504	1	0	0	0	0	0	0	7	0	8	114	31	0	0	0	0	0	0	0	71	0	0	0	216	38	0	0	0	0	0	0	0
Screen_detected_70	310	241	0	2243	719	124	0	0	0	1160	0	0	0	0	0	0	4797	6	9	0	0	10	0	0	0	0	25	37	18	58	102	0	36	0	0	0	0	0	0	0	251	27	0	0	25	53	0	0	0
Screen_detected_71	594	236	0	3131	1182	169	0	0	0	0	0	0	0	0	0	0	5312	0	4	5	0	5	6	0	0	0	20	190	100	0	0	0	0	0	0	0	123	0	0	0	413	0	37	0	19	0	0	0	37
Screen_detected_72	279	884	0	2113	0	310	0	0	0	0	0	0	0	0	0	0	3586	0	0	0	0	0	9	0	0	0	9	144	0	0	0	0	0	93	0	0	0	0	0	0	237	21	0	0	0	0	0	13	0
Screen_detected_73	1045	11065	0	5679	0	9653	0	0	0	0	0	0	0	0	0	0	27442	0	0	0	0	28	38	0	0	0	66	209	152	115	0	0	101	152	0	0	0	0	0	0	729	0	53	0	66	0	0	0	0
Screen_detected_74	394	0	0	2131	0	0	0	0	432	0	0	0	0	0	0	0	2957	0	0	0	0	0	5	0	10	0	15	178	47	0	136	0	0	0	0	0	0	0	0	0	361	28	7	0	0	0	0	0	0
Screen_detected_75	596	1792	5317	1141	0	3545	0	0	0	0	0	0	0	0	0	0	12391	0	19	22	0	0	29	0	0	0	70	77	52	0	0	0	63	123	0	0	0	0	0	0	315	0	44	0	57	0	0	0	0
Screen_detected_76	278	73	0	1032	286	0	0	0	0	0	0	0	0	0	0	0	1669	2	0	0	0	0	0	0	0	5	7	61	38	0	0	0	0	43	0	0	0	0	0	0	142	32	0	0	0	0	0	0	0
Screen_detected_77	193	162	0	1257	0	60	0	0	0	0	0	0	0	0	0	0	1672	0	0	0	0	0	0	0	5	0	5	81	24	0	0	0	0	50	0	0	0	0	0	0	155	31	0	0	0	21	0	0	0
Screen_detected_78	223	0	0	1488	0	0	0	0	0	0	0	0	0	0	0	0	1711	0	5	0	0	6	0	0	0	0	11	91	25	0	0	0	0	51	0	0	0	0	0	0	167	32	0	0	0	0	0	0	0
Screen_detected_79	516	679	0	4248	0	452	0	0	985	0	0	0	0	0	0	0	6880	3	0	5	0	0	16	0	0	0	24	160	106	0	0	90	0	119	0	0	0	0	0	0	475	0	46	0	102	0	75	0	0
Screen_detected_80	521	0	0	3287	0	0	0	0	1177	0	0	0	0	0	0	0	4985	0	6	0	0	0	0	0	0	12	18	286	94	0	0	0	0	101	0	0	0	0	0	0	481	0	40	0	13	0	0	0	0
Screen_detected_81	843	2509	0	3497	0	1495	0	0	0	0	0	0	0	0	0	0	8344	0	6	0	6	9	0	0	0	0	21	57	131	0	104	0	97	0	0	0	0	0	0	0	389	0	36	0	0	0	0	0	31
Screen_detected_82	617	0	6415	2272	0	0	0	0	0	0	0	0	0	0	0	0	9304	8	23	27	0	0	0	0	0	61	119	58	50	0	0	673	232	0	0	0	0	0	0	0	1013	40	0	0	0	55	0	0	0
Screen_detected_83	412	0	0	1918	659	0	0	0	0	0	320	0	0	0	0	0	3309	0	0	0	0	0	0	0	17	0	17	94	0	0	140	0	0	0	0	0	0	0	0	0	234	0	50	0	20	0	0	0	0
Screen_detected_84	389	887	0	1523	0	1154	0	0	0	0	0	0	0	0	0	0	3953	0	4	0	0	8	0	0	0	0	12	31	27	0	0	0	0	33	0	0	44	0	42	0	177	0	48	15	0	0	0	0	0
Screen_detected_85	271	206	0	1831	469	85	0	0	0	0	0	0	0	0	0	0	2862	0	0	0	0	0	0	0	10	0	10	60	30	0	0	0	75	0	47	44	0	0	0	0	256	31	0	0	12	0	0	0	0
Screen_detected_86	196	120	0	1225	0	0	0	0	0	0	0	0	0	0	0	0	1541	0	0	0	0	0	0	0	0	3	3	28	14	0	98	0	0	0	0	0	0	0	0	0	140	26	0	0	0	0	0	0	0
Screen_detected_87	143	0	0	1126	0	0	0	0	262	0	217	0	0	0	0	0	1748	1	2	0	3	0	0	0	0	0	6	128	0	0	81	0	0	0	0	0	0	0	0	0	209	32	0	0	0	15	0	0	0
Screen_detected_88	218	0	0	1531	0	0	0	0	0	0	0	0	0	0	0	0	1749	0	0	0	2	0	0	0	4	0	6	74	0	0	61	0	33	0	0	0	0	0	0	0	168	30	0	0	0	0	0	0	0
Screen_detected_89	672	9107	0	3583	0	12106	0	0	0	0	0	0	0	0	0	0	25468	0	0	0	0	16	26	0	0	0	42	134	64	0	0	0	76	0	0	0	124	0	0	0	398	0	36	25	0	19	0	0	24
Screen_detected_90	1719	276	0	3547	0	338	0	0	870	0	0	0	0	0	0	0	6750	0	0	0	0	0	0	0	34	0	34	182	127	0	153	0	74	0	0	0	0	0	0	0	536	0	0	0	177	0	89	0	0
Screen_detected_91	404	13416	0	1427	0	14529	0	0	0	0	0	0	0	0	0	0	29776	0	0	0	0	32	15	0	0	0	47	85	59	0	0	0	0	208	0	0	0	0	0	0	352	26	0	0	0	67	0	0	0
Screen_detected_92	926	200	0	2144	0	0	0	0	750	0	0	0	0	0	0	0	4020	2	0	0	0	0	0	0	10	0	12	118	114	0	0	0	0	0	0	0	93	0	0	0	325	32	0	0	0	0	0	22	0
Screen_detected_93	225	402	0	1105	0	0	0	0	0	0	0	0	0	0	0	0	1732	0	0	0	0	7	0	0	0	0	7	33	12	32	0	0	33	0	0	22	0	0	0	0	132	0	0	0	0	0	0	0	0
Screen_detected_94	388	0	0	1284	0	0	0	0	0	0	0	0	0	0	0	0	1672	0	0	0	0	0	7	0	0	0	7	100	75	0	0	0	0	0	0	0	0	0	0	0	175	31	0	0	0	0	0	13	0
Screen_detected_95	552	0	0	2664	0	0	0	0	959	0	0	0	0	0	0	0	4175	4	0	0	0	0	8	0	16	0	28	54	51	0	0	0	121	0	61	0	79	0	0	0	366	0	45	0	0	0	0	0	18
Screen_detected_96	1107	0	0	4191	0	0	0	0	0	13196	0	0	5932	0	0	0	24426	0	0	0	0	0	0	123	0	0	123	13627	5554	0	0	0	0	0	0	0	0	0	0	0	19181	23	0	0	21	35	0	0	0
Screen_detected_97	267	0	0	1454	0	0	0	0	0	0	0	0	0	0	0	0	1721	1	0	0	0	0	0	0	5	0	6	56	0	0	113	0	0	0	0	0	0	0	0	0	169	33	0	0	0	0	0	0	0
Screen_detected_98	434	498	0	3275	970	658	0	0	0	0	0	0	0	0	0	0	5835	0	6	0	0	0	30	0	0	0	36	154	260	0	186	0	0	0	0	0	0	0	0	0	600	0	0	42	76	0	0	0	89
Screen_detected_99	822	958	0	5897	0	1369	0	718	1358	0	0	0	0	0	0	0	11122	0	0	0	0	0	22	0	26	0	48	455	626	0	0	0	0	0	0	0	0	0	0	0	1081	0	23	0	27	0	0	0	87
Screen_detected_100	9932	0	0	2179	0	0	0	0	0	0	0	0	0	0	0	0	12111	0	0	0	0	4	0	0	5	0	9	151	40	0	131	0	0	0	0	0	0	0	0	0	322	32	0	0	0	32	0	0	0
Screen_detected_101	212	0	0	1679	0	0	0	0	0	0	0	0	0	0	0	0	1891	0	0	0	0	0	0	0	15	0	15	29	15	0	0	0	34	0	28	41	43	0	0	0	190	28	0	0	0	19	0	0	0
Screen_detected_102	385	254	0	1335	432	91	0	0	0	0	0	0	0	0	0	0	2497	0	0	0	0	0	8	0	0	0	8	132	95	0	0	0	0	0	0	0	0	0	0	0	227	0	0	0	0	0	0	53	0
Screen_detected_103	236	300	0	1515	0	280	0	0	0	0	0	0	0	0	0	0	2331	2	0	0	0	0	0	0	0	7	9	40	0	0	0	0	42	37	0	0	0	0	41	0	160	52	0	0	0	0	0	0	0
Screen_detected_104	646	0	0	1613	0	0	0	0	319	0	0	0	0	0	0	0	2578	0	0	6	0	0	0	0	0	0	6	117	63	0	0	0	0	0	0	69	0	0	0	0	249	0	21	0	0	0	0	0	0
Screen_detected_105	500	233	0	2781	719	298	0	0	0	0	0	0	0	0	0	0	4531	3	0	0	0	0	0	0	17	0	20	68	82	0	0	0	0	0	54	0	100	0	0	0	304	21	0	0	0	144	0	0	39
Screen_detected_106	260	281	0	2076	0	192	0	0	0	0	0	0	0	0	0	0	2809	4	0	0	0	13	0	0	0	0	17	81	28	0	0	0	56	0	0	0	0	0	90	0	255	0	33	42	0	71	0	0	0
Screen_detected_107	370	160	0	2094	0	0	0	0	603	0	0	0	0	0	0	0	3227	0	0	0	0	0	0	0	8	0	8	249	92	0	0	0	0	0	0	0	0	0	0	0	341	0	36	0	18	0	0	0	23
Screen_detected_108	481	0	0	1589	0	0	0	0	369	0	0	0	0	0	0	0	2439	0	0	0	0	0	0	0	11	0	11	66	28	40	0	0	34	39	48	0	0	0	0	0	255	24	0	0	0	53	0	0	29
Screen_detected_109	228	0	0	1407	0	0	0	0	0	0	0	0	0	0	0	0	1635	0	0	0	0	0	0	0	0	10	10	79	0	0	73	0	35	0	0	0	0	0	0	0	187	27	0	0	0	0	0	0	0
Screen_detected_110	238	86	0	1360	514	53	0	0	0	0	0	0	0	0	0	0	2251	0	0	3	3	0	0	0	0	0	6	76	0	0	0	0	43	0	0	0	69	0	0	0	188	34	0	0	0	24	0	0	0
Screen_detected_111	263	0	0	1707	626	0	0	0	0	0	0	0	0	0	0	0	2596	2	8	0	0	0	0	0	0	0	10	95	58	0	85	0	51	0	0	0	0	0	0	0	289	0	48	0	0	0	0	0	27
Screen_detected_112	719	0	0	2897	0	0	0	0	0	0	0	0	0	0	0	0	3616	0	0	0	0	3	0	0	9	0	12	208	72	0	0	0	0	0	0	0	128	0	0	0	408	32	0	0	0	52	0	0	0
Screen_detected_113	580	0	0	2832	0	0	0	0	673	0	0	0	0	0	0	0	4085	4	0	0	0	7	0	0	22	0	33	176	62	0	0	0	0	0	79	71	0	0	0	0	388	31	0	31	39	60	0	0	0
Screen_detected_114	328	0	0	1995	0	0	0	0	0	0	0	0	0	0	0	0	2323	0	0	0	0	0	0	0	10	0	10	77	33	0	0	0	46	0	0	0	58	0	0	0	214	33	0	0	0	0	0	0	0
Screen_detected_115	212	0	0	961	0	0	0	0	171	0	0	0	0	0	0	0	1344	0	0	0	0	0	0	0	1	0	1	54	17	0	54	0	0	0	0	0	0	0	0	0	125	33	0	0	0	0	0	0	0
Screen_detected_116	147	0	0	713	392	0	0	0	0	0	155	0	0	0	0	0	1407	0	0	0	0	6	0	0	0	0	6	18	0	0	87	0	0	0	0	0	0	0	0	0	105	26	0	0	15	39	0	0	0
Screen_detected_117	328	0	0	1357	0	0	0	0	0	0	0	0	0	0	0	0	1685	1	0	0	0	0	0	0	3	0	4	52	17	0	0	0	28	32	0	0	0	0	0	0	129	0	0	0	0	0	0	29	0
Screen_detected_118	322	0	0	1931	0	0	0	0	466	0	0	0	0	0	0	0	2719	0	0	0	0	0	11	0	0	0	11	145	58	0	140	0	0	0	0	0	0	0	0	0	343	0	47	0	0	0	0	0	0
Screen_detected_119	491	501	0	2661	0	210	0	0	0	0	0	0	0	0	0	0	3863	0	13	0	0	0	0	0	0	0	13	88	37	72	0	0	75	0	0	0	60	0	0	0	332	0	23	0	0	0	0	0	0
Screen_detected_120	408	136	0	1483	0	58	0	0	257	0	0	0	0	0	0	0	2342	0	0	0	0	0	0	0	12	0	12	87	49	0	0	0	0	0	96	76	0	0	0	0	308	26	0	0	0	21	0	0	14
Screen_detected_121	206	0	0	1659	0	0	0	0	0	0	323	0	0	0	0	0	2188	0	0	0	0	0	8	0	0	0	8	67	35	0	0	0	66	0	0	0	69	0	0	0	237	0	50	0	0	0	0	0	0
Screen_detected_122	296	1701	0	1289	0	1735	0	0	0	0	0	0	0	0	0	0	5021	0	0	0	0	7	0	0	0	0	7	72	33	0	0	0	0	47	0	0	0	0	0	0	152	0	61	0	38	0	0	0	0
Screen_detected_123	248	1688	0	3198	0	676	0	0	0	0	0	0	0	0	0	0	5810	6	6	0	0	17	0	0	0	0	29	149	30	0	0	0	67	0	0	0	69	0	0	0	315	22	0	0	0	120	0	0	34
Screen_detected_124	194	0	0	1619	0	0	0	0	0	0	0	0	0	0	0	0	1813	0	0	0	0	0	11	0	0	0	11	106	31	0	0	0	0	56	0	0	0	0	0	0	193	27	0	0	0	15	0	0	0
Screen_detected_125	1225	573	0	3767	0	295	0	0	0	0	0	0	0	0	0	0	5860	0	0	0	0	7	0	0	11	0	18	173	85	0	189	0	98	0	0	49	0	0	0	0	594	16	0	0	0	55	0	0	44
Screen_detected_126	195	680	0	1304	0	866	0	0	0	0	0	0	0	0	0	0	3045	0	0	0	0	0	0	0	0	9	9	32	21	0	59	0	58	0	0	0	0	0	0	0	170	12	24	0	0	0	0	0	0
Screen_detected_127	255	1387	0	1153	0	2551	0	0	0	0	0	0	0	0	0	0	5346	0	7	0	0	0	0	0	0	0	7	60	22	0	0	0	33	40	0	0	0	0	0	0	155	32	0	0	0	38	0	0	0
Screen_detected_128	495	0	0	1988	0	0	0	0	0	0	0	0	0	0	0	0	2483	0	0	0	0	0	0	0	8	0	8	89	27	0	0	0	0	0	52	0	62	0	0	0	230	0	29	0	0	0	0	0	0
Screen_detected_129	267	0	0	1267	0	0	0	0	0	0	0	0	0	0	0	0	1534	0	0	7	0	0	0	0	0	0	7	36	17	0	67	0	0	0	0	0	0	0	46	0	166	30	0	0	0	0	0	0	0
Screen_detected_130	318	87	0	1454	0	0	0	0	0	0	0	0	0	0	0	0	1859	0	0	0	0	5	0	0	0	0	5	73	0	0	0	0	41	0	0	0	0	0	75	0	189	30	0	0	0	0	0	0	0
Screen_detected_131	170	0	0	1069	258	0	0	0	0	0	0	0	0	0	0	0	1497	0	6	0	0	0	0	0	0	0	6	156	0	0	0	0	0	0	0	0	0	0	0	0	156	36	0	17	0	0	0	0	0
Screen_detected_132	185	134	0	2184	1116	401	0	0	0	0	0	0	0	0	0	0	4020	7	10	0	0	0	0	0	0	28	45	53	26	0	116	0	48	0	0	0	0	0	0	0	243	0	35	0	0	0	0	0	46
Screen_detected_133	447	414	0	2064	0	102	0	0	444	0	0	0	0	0	0	0	3471	0	0	0	0	7	0	0	0	0	7	169	42	0	141	0	0	0	0	0	0	0	0	0	352	39	0	0	0	0	0	0	0
Screen_detected_134	364	0	0	1866	0	0	0	0	301	0	0	0	0	0	0	0	2531	3	0	0	0	0	0	0	0	7	10	171	55	0	0	0	0	0	0	0	101	0	0	0	327	26	0	0	0	19	0	0	0
Screen_detected_135	305	0	828	1093	0	0	0	0	0	0	0	0	0	0	0	0	2226	0	0	0	0	3	0	0	0	0	3	67	39	0	0	0	63	0	0	0	60	0	0	0	229	17	26	19	0	0	0	0	25
Screen_detected_136	292	144	0	1196	384	0	0	0	0	0	0	0	0	0	0	0	2016	0	0	0	0	0	0	0	5	0	5	60	39	0	0	35	0	0	0	0	0	0	0	0	134	0	0	0	0	0	0	0	0
Screen_detected_137	185	391	0	1322	0	184	0	0	0	0	0	0	0	0	0	0	2082	1	1	0	0	2	0	0	0	0	4	62	30	32	59	0	0	0	0	0	0	0	0	0	183	0	32	0	0	0	0	0	0
Screen_detected_138	413	162	0	1305	0	61	0	0	0	0	304	0	0	0	0	0	2245	0	6	0	0	0	4	0	0	0	10	70	22	0	61	40	0	0	0	0	0	0	0	0	193	30	0	0	0	0	0	0	17
Screen_detected_139	242	82	0	1290	337	0	0	0	0	0	0	0	0	0	0	0	1951	1	4	0	0	0	0	0	5	0	10	61	23	0	80	0	0	0	0	0	0	0	0	0	164	25	0	0	0	0	0	0	0
Screen_detected_140	282	0	0	1699	0	0	0	0	829	0	0	0	0	0	0	0	2810	3	0	0	0	0	0	0	0	10	13	123	83	0	101	0	0	0	0	0	0	0	0	0	307	27	0	0	0	21	0	0	13
Screen_detected_141	548	127	0	1482	0	71	0	0	624	0	0	0	0	0	0	0	2852	0	0	0	0	2	0	0	7	0	9	92	38	0	106	0	0	0	0	0	0	0	0	0	236	29	0	32	0	58	0	0	0
Screen_detected_142	494	237	0	1952	0	163	0	0	0	0	0	0	0	0	0	0	2846	7	0	0	0	6	0	0	0	0	13	71	52	0	0	0	41	58	0	0	0	0	0	0	222	0	46	0	26	0	0	0	24
Screen_detected_143	423	0	0	1563	581	0	0	0	0	0	0	0	0	0	0	0	2567	4	0	0	0	0	0	0	0	11	15	57	32	0	0	0	0	39	0	0	0	0	70	0	198	16	0	0	0	80	0	0	0
Screen_detected_144	185	828	0	1049	0	622	0	0	0	0	0	0	0	0	0	0	2684	0	0	0	0	0	0	5	0	0	5	25	13	0	0	0	22	0	22	0	28	0	0	0	110	27	0	0	0	0	0	0	0
Screen_detected_145	230	201	0	1299	0	60	0	0	0	0	0	0	0	0	0	0	1790	0	0	0	0	0	0	0	0	7	7	44	18	0	45	0	29	0	0	0	0	0	0	0	136	8	0	0	0	0	0	23	0
Screen_detected_146	435	203	0	2119	0	187	0	0	0	0	0	0	0	0	0	0	2944	0	0	0	0	0	12	0	0	0	12	40	24	0	79	0	0	0	0	0	0	0	43	0	186	27	0	0	23	32	0	0	0
Screen_detected_147	1142	442	0	2965	0	230	0	0	774	0	0	0	0	0	0	0	5553	1	3	0	0	0	0	0	7	0	11	157	114	0	124	0	0	0	0	0	0	0	0	0	395	0	27	0	40	0	0	0	93
Screen_detected_148	166	0	0	1192	479	0	0	0	0	0	0	0	0	0	0	0	1837	2	0	0	0	0	5	0	0	0	7	69	0	0	0	0	53	0	0	26	0	0	45	0	193	0	36	0	0	0	0	0	0
Screen_detected_149	342	0	0	969	0	0	0	0	376	0	0	0	0	0	0	0	1687	0	0	0	0	0	0	0	0	0	0	35	11	0	74	0	0	0	0	0	0	0	0	0	120	28	0	0	0	22	0	0	0
Screen_detected_150	220	0	0	888	0	0	0	0	279	0	238	0	0	0	0	0	1625	1	0	0	0	0	0	0	3	0	4	64	20	0	0	0	0	0	27	25	0	0	0	0	136	33	0	0	0	0	0	0	0
Screen_detected_151	173	0	0	893	266	0	0	0	0	0	0	0	0	0	0	0	1332	0	0	0	0	0	0	0	2	0	2	33	14	0	60	0	0	0	0	0	0	0	0	0	107	27	0	0	0	0	0	0	0
Screen_detected_152	321	122	0	1275	0	0	0	0	796	0	0	0	0	0	0	0	2514	0	0	7	5	0	0	0	0	0	12	81	15	0	89	0	0	0	0	0	0	0	0	0	185	0	36	0	0	0	17	0	0
Screen_detected_153	371	2100	0	1960	0	1232	0	0	0	0	0	0	0	0	0	0	5663	11	0	0	0	0	0	0	0	0	11	223	38	0	0	0	0	72	0	0	0	0	0	0	333	0	26	0	0	0	0	0	0
Screen_detected_154	309	0	0	1425	0	0	0	0	316	0	0	0	0	0	0	0	2050	0	0	2	2	2	0	0	0	0	6	120	52	0	0	0	0	0	0	0	0	0	95	0	267	29	0	0	0	0	0	0	0
Screen_detected_155	473	266	2777	1565	1501	409	0	0	0	0	0	0	0	0	0	0	6991	27	19	0	0	0	36	0	0	0	82	0	0	0	0	696	525	0	0	0	0	0	0	0	1221	0	0	0	0	81	0	64	0
Screen_detected_156	411	363	0	1691	0	172	0	0	0	0	0	0	0	0	0	0	2637	1	3	0	0	0	4	0	0	0	8	88	30	0	81	0	0	22	0	0	0	0	0	0	221	27	0	0	0	9	0	0	0
Screen_detected_157	266	0	0	1071	0	0	0	0	0	0	0	0	0	0	0	0	1337	0	0	0	0	0	0	0	3	0	3	35	25	0	0	0	22	33	23	0	0	0	0	0	138	26	0	0	0	0	0	0	9
Screen_detected_158	309	0	0	1174	483	0	0	0	0	0	226	0	0	0	0	0	2192	1	0	0	0	1	0	0	4	0	6	75	23	0	0	0	65	44	46	0	0	0	0	0	253	0	28	0	0	0	0	0	0
Screen_detected_159	399	769	0	1803	0	322	0	0	0	0	0	0	0	0	0	0	3293	0	2	0	0	0	6	0	0	0	8	93	21	0	0	0	44	49	0	0	0	0	0	0	207	24	11	0	0	0	0	0	0
Screen_detected_160	272	522	0	5680	2577	1092	270	1143	0	0	0	0	0	0	0	0	11556	14	28	0	0	0	38	0	0	0	80	145	39	0	183	166	88	0	0	0	0	0	0	0	621	0	36	0	0	0	0	0	39
Screen_detected_161	437	0	0	1564	0	0	0	0	0	0	0	0	0	0	0	0	2001	1	0	0	0	0	0	0	4	0	5	60	37	0	0	0	0	42	0	40	0	0	0	0	179	37	0	0	0	0	0	0	0
Screen_detected_162	107	0	0	1164	0	0	0	0	0	0	0	0	0	0	0	0	1271	0	0	0	0	0	0	0	2	0	2	39	15	0	0	0	35	0	0	0	0	27	0	0	116	28	0	0	0	0	0	0	0
Screen_detected_163	288	0	0	1614	416	0	0	0	0	0	0	0	0	0	0	0	2318	0	0	4	0	0	0	0	10	0	14	119	0	0	0	0	0	0	0	0	95	0	0	0	214	38	0	0	0	0	0	0	0
Screen_detected_164	165	0	0	1940	0	0	0	0	0	0	0	0	0	0	0	0	2105	0	0	0	3	0	0	0	5	0	8	43	0	26	0	0	49	0	21	0	51	0	0	0	190	41	0	0	0	0	0	0	0
Screen_detected_165	311	123	0	1350	446	0	0	0	0	0	0	0	0	0	0	0	2230	0	0	0	0	0	0	4	8	0	12	86	61	0	84	0	0	0	0	0	0	0	0	0	231	0	60	0	71	0	0	0	0
Screen_detected_166	375	1395	0	1968	0	204	0	0	0	0	0	0	0	0	0	0	3942	0	0	0	0	20	0	0	0	0	20	62	25	0	0	0	41	92	0	0	0	0	0	0	220	0	30	0	0	0	0	0	0
Screen_detected_167	274	0	0	1893	0	0	0	0	673	0	0	0	0	0	0	0	2840	0	0	4	0	0	0	0	6	0	10	230	76	0	0	0	85	0	0	0	0	0	0	0	391	11	0	0	0	49	0	50	0
Screen_detected_168	143	0	0	1109	0	0	0	0	0	0	0	0	0	0	0	0	1252	0	4	0	0	3	0	0	0	0	7	71	0	0	0	0	36	0	0	0	0	0	0	0	107	22	26	0	0	0	0	0	0
Screen_detected_169	349	203	0	1622	0	0	0	0	333	0	0	0	0	0	0	0	2507	0	0	0	0	0	0	0	8	0	8	112	53	0	0	0	0	0	0	0	0	0	124	0	289	48	0	0	0	0	0	0	0
Screen_detected_170	224	306	3122	1290	1132	603	0	0	0	0	0	0	0	0	0	0	6677	21	0	0	0	0	0	0	0	33	54	61	0	0	0	313	398	0	0	0	0	0	0	0	772	0	0	0	0	0	0	113	0
Screen_detected_171	652	10684	0	2576	0	1340	0	0	0	0	0	0	0	0	0	0	15252	0	0	0	0	14	0	0	0	0	14	45	27	0	0	0	56	41	39	0	0	0	0	0	208	0	30	0	0	0	0	0	0
Screen_detected_172	942	0	0	3033	0	0	0	0	821	0	0	0	0	0	0	0	4796	2	0	0	0	0	5	0	7	0	14	271	96	0	0	0	0	0	0	0	0	0	0	0	367	26	0	0	0	108	0	0	0
Screen_detected_173	1919	1538	0	4228	0	850	0	0	0	2511	0	0	0	6864	0	0	17910	0	0	0	0	0	23	17	0	0	40	2940	16293	0	0	0	0	0	0	0	0	0	0	0	19233	28	0	0	0	19	0	0	0
Screen_detected_174	223	5349	0	3895	4419	2560	0	0	0	0	0	0	0	0	0	0	16446	14	18	0	0	0	0	0	0	72	104	0	0	0	0	383	342	434	0	0	0	0	0	0	1159	0	40	0	0	0	0	0	111
Screen_detected_175	241	4389	0	1278	0	3505	0	0	0	0	0	0	0	0	0	0	9413	0	0	8	0	3	0	0	0	0	11	70	26	0	0	0	0	64	0	0	0	0	0	0	160	27	0	0	0	44	0	0	0
Screen_detected_176	744	496	1649	2382	0	341	0	0	1217	0	0	0	0	0	0	0	6829	5	10	0	0	12	0	0	0	0	27	200	122	0	164	0	89	0	0	0	0	0	0	0	575	0	49	0	57	0	0	0	60
Screen_detected_177	327	109	0	1795	0	164	0	0	0	0	0	0	0	0	0	0	2395	2	3	0	0	0	0	0	6	0	11	50	17	0	0	0	0	41	36	0	48	0	0	0	192	34	0	0	0	0	0	0	12
Screen_detected_178	428	0	0	1734	0	0	0	0	572	0	0	0	0	0	0	0	2734	2	6	0	0	0	0	0	0	0	8	162	39	0	0	0	0	88	0	0	0	0	0	0	289	42	0	0	0	0	0	0	0
Screen_detected_179	295	5090	0	2409	0	4337	0	0	0	0	0	0	0	0	0	0	12131	0	0	7	0	6	14	0	0	0	27	150	50	0	0	0	0	80	0	0	0	0	0	0	280	52	0	0	0	0	0	0	0
Screen_detected_180	341	200	4203	2721	1857	559	0	0	0	0	0	0	0	0	0	0	9881	12	17	17	0	0	0	0	0	31	77	131	87	0	0	785	220	0	0	0	179	0	0	0	1402	0	0	0	0	66	0	69	0
Screen_detected_181	317	0	0	1913	0	0	0	0	430	0	0	0	0	0	0	0	2660	0	0	0	0	0	0	0	0	10	10	54	21	0	74	0	49	0	0	0	0	0	50	0	248	39	0	0	0	32	0	0	0
Screen_detected_182	133	0	0	852	0	0	0	0	0	0	0	0	0	0	0	0	985	0	0	0	0	1	0	0	0	0	1	29	12	0	46	0	0	0	0	0	0	0	0	0	87	29	0	0	0	0	0	0	0
Screen_detected_183	196	867	0	1510	0	963	0	0	0	0	0	0	0	0	0	0	3536	3	5	0	0	4	0	0	0	0	12	14	18	0	0	0	66	0	0	0	41	0	0	0	139	19	13	0	0	28	0	0	0
Screen_detected_184	239	645	0	4655	3362	1588	0	0	0	0	0	4064	0	0	0	0	14553	20	0	19	0	0	0	0	0	55	94	0	0	0	0	486	410	0	0	0	168	0	0	0	1064	0	0	0	0	0	137	0	137
Screen_detected_185	451	0	0	1825	0	0	0	0	376	0	0	0	0	0	0	0	2652	0	0	0	0	2	0	0	6	0	8	156	41	0	0	0	0	79	0	0	0	0	0	0	276	25	0	0	0	0	0	0	0
Screen_detected_186	204	75	0	1076	0	0	0	0	239	0	0	0	0	0	0	0	1594	6	0	0	0	0	0	0	0	0	6	61	0	0	0	0	63	0	0	0	64	0	0	0	188	29	0	0	0	0	0	0	0
Screen_detected_187	460	536	0	3626	1962	410	0	0	0	0	0	0	0	0	0	0	6994	3	8	0	0	0	14	0	0	0	25	334	236	0	0	0	0	174	0	0	0	0	0	0	744	0	31	0	76	0	0	0	75
Screen_detected_188	356	0	0	1930	0	0	0	0	0	0	0	0	0	0	0	0	2286	0	0	0	0	0	8	0	9	0	17	86	30	0	0	0	62	83	0	0	0	0	0	0	261	35	0	0	0	0	0	0	0
Screen_detected_189	513	138	0	1927	0	0	0	0	0	0	0	0	0	0	0	0	2578	0	0	0	0	0	0	0	9	0	9	142	32	0	103	0	0	0	0	0	0	0	0	0	277	26	0	0	0	0	0	11	0
Screen_detected_190	663	709	0	3385	0	526	0	0	2084	0	0	0	0	0	0	0	7367	8	0	0	0	28	0	0	0	0	36	251	101	0	147	0	0	0	0	0	0	0	0	0	499	0	44	55	122	0	0	0	0
Screen_detected_191	445	1018	0	2228	0	740	0	0	703	0	0	0	0	0	0	0	5134	0	0	0	0	0	0	0	11	0	11	120	66	0	110	0	0	0	0	0	0	0	0	0	296	18	10	0	0	0	0	30	0
Screen_detected_192	237	0	0	1462	363	0	0	0	0	0	0	0	0	0	0	0	2062	3	7	0	0	0	0	0	0	0	10	90	22	0	0	0	57	45	0	0	0	0	0	0	214	30	0	0	0	0	0	0	0
Screen_detected_193	158	83	0	1140	0	0	0	0	481	0	0	0	0	0	0	0	1862	0	3	0	0	4	0	0	0	0	7	29	0	0	0	0	29	0	34	0	41	0	0	0	133	0	38	0	0	0	0	0	0
Screen_detected_194	384	229	3099	1434	0	562	0	0	0	0	0	0	0	0	0	0	5708	0	10	0	0	0	25	0	0	30	65	38	57	0	0	253	314	0	0	0	0	0	0	0	662	0	41	0	0	0	0	0	73
Screen_detected_195	295	0	0	2845	0	0	0	0	0	0	0	0	0	0	0	0	3140	0	0	0	0	0	0	0	22	0	22	129	0	0	213	0	0	0	0	0	0	0	0	0	342	42	0	0	0	0	0	0	0
Screen_detected_196	389	278	0	2328	580	222	0	0	0	0	0	0	0	0	0	0	3797	0	0	0	0	11	10	0	0	0	21	74	31	0	121	0	43	0	55	0	36	0	0	0	360	31	0	0	0	41	0	0	0
Screen_detected_197	248	0	0	1867	0	0	0	0	0	0	0	0	0	0	0	0	2115	0	0	0	0	0	0	0	18	0	18	81	0	0	0	0	0	0	0	0	90	70	0	0	241	26	0	0	0	0	0	0	0
Screen_detected_198	750	0	0	5383	3796	0	0	0	0	0	0	0	0	0	0	0	9929	11	23	0	0	0	0	0	0	57	91	240	112	0	188	0	89	80	0	0	0	0	0	0	709	0	40	22	0	0	0	0	32
Screen_detected_199	325	0	0	2342	0	0	0	0	0	0	0	0	0	0	0	0	2667	0	0	0	0	0	0	0	13	0	13	54	27	0	0	0	0	0	63	33	75	50	0	0	302	14	10	0	0	0	0	0	0
Screen_detected_200	404	0	0	1998	564	0	0	0	0	0	0	0	0	0	0	0	2966	3	0	0	0	0	0	0	24	0	27	112	54	0	175	0	0	0	0	0	0	0	0	0	341	35	0	0	0	0	0	0	0
Screen_detected_201	336	277	0	1778	0	0	0	0	530	0	0	0	0	0	0	0	2921	0	2	0	0	0	0	0	7	0	9	181	41	0	0	0	0	90	0	0	0	0	0	0	312	36	0	0	0	0	0	0	0
Screen_detected_202	252	0	0	1835	0	0	0	0	0	0	0	0	0	0	0	0	2087	2	0	0	0	0	0	0	5	0	7	66	0	0	0	0	0	0	45	0	65	0	0	0	176	35	0	0	0	0	0	0	0
Screen_detected_203	308	0	0	1967	721	0	0	0	0	0	0	0	0	0	0	0	2996	0	3	0	0	0	0	4	0	7	14	85	31	0	0	0	43	40	0	0	0	0	0	0	199	0	45	0	15	0	0	0	0
Screen_detected_204	114	668	0	790	0	463	0	0	0	0	0	0	0	0	0	0	2035	0	0	0	2	0	0	0	0	0	2	21	0	0	0	0	18	0	17	0	26	0	0	0	82	35	0	0	0	0	0	0	0
Screen_detected_205	479	1283	4212	2857	0	1572	0	2453	0	0	0	0	0	0	0	0	12856	8	0	0	0	0	35	0	0	0	43	179	65	0	155	0	112	0	0	0	0	0	0	0	511	0	0	46	0	69	0	0	96
Screen_detected_206	331	261	3007	1719	1526	216	0	0	0	0	0	0	0	0	261	0	7321	11	14	0	0	0	0	0	0	60	85	147	87	0	0	593	244	0	0	0	0	0	0	0	1071	20	0	0	0	0	0	55	31
Screen_detected_207	816	264	2281	1928	0	421	0	0	0	0	0	0	0	0	0	0	5710	0	4	0	0	0	19	0	0	0	23	366	396	0	0	0	0	0	0	0	0	0	0	0	762	15	0	0	0	34	0	22	18
Screen_detected_208	410	1128	0	1539	0	1048	0	0	0	0	0	0	0	0	0	0	4125	0	0	0	0	3	0	0	5	0	8	134	30	0	0	0	52	0	0	0	0	0	0	0	216	19	0	0	46	59	0	0	0
Screen_detected_209	531	0	0	1954	557	0	0	0	0	0	0	0	0	0	0	0	3042	0	12	0	0	0	0	0	0	0	12	267	113	0	0	0	0	0	0	0	0	0	0	0	380	0	32	18	0	0	0	0	0
Screen_detected_210	358	0	0	1477	0	0	0	0	440	0	0	0	0	0	0	0	2275	3	0	0	0	3	0	0	0	0	6	34	14	0	47	0	25	0	22	0	0	0	0	0	142	0	36	0	0	0	0	0	0
Screen_detected_211	222	0	0	1059	352	0	0	0	0	0	211	0	0	0	0	0	1844	0	0	0	4	4	0	0	0	0	8	73	0	0	0	0	0	51	0	0	0	0	0	0	124	32	0	0	0	34	0	0	0
Screen_detected_212	342	147	0	2136	0	0	0	0	399	0	0	0	0	0	0	0	3024	1	0	0	0	0	0	0	7	0	8	109	21	54	0	0	48	0	0	0	69	0	0	0	301	19	14	0	0	0	0	0	0
Screen_detected_213	365	822	0	2823	0	496	0	0	0	0	0	0	0	0	0	0	4506	0	6	0	0	15	0	0	0	0	21	127	108	0	110	0	0	0	0	0	0	0	0	0	345	0	0	0	95	0	0	0	0
Screen_detected_214	1043	851	0	4111	0	614	0	0	1026	0	0	0	0	0	0	0	7645	4	0	0	0	0	8	0	8	0	20	702	133	0	0	0	0	0	0	0	0	0	0	0	835	0	58	0	0	0	0	0	50
Screen_detected_215	400	214	0	2166	0	92	0	0	766	0	0	0	0	0	0	0	3638	0	11	0	0	12	0	0	0	0	23	142	47	0	150	0	0	0	0	0	0	0	0	0	339	21	0	0	0	42	0	0	0
Screen_detected_216	295	215	0	1463	429	239	0	0	0	0	0	0	0	0	0	0	2641	0	1	0	0	0	0	3	0	5	9	135	49	0	0	0	0	48	0	0	0	0	0	0	232	21	14	0	0	29	0	0	0
Screen_detected_217	154	254	0	1101	0	446	0	0	0	0	179	476	0	0	0	0	2610	0	9	0	0	0	0	0	0	0	9	82	40	0	0	0	51	0	0	0	67	0	0	0	240	23	0	0	0	0	0	11	0
Screen_detected_218	294	314	0	1782	0	313	0	0	0	0	0	0	0	0	0	0	2703	0	7	0	0	4	0	0	0	0	11	58	18	0	65	0	31	38	0	0	0	0	0	0	210	36	0	0	0	0	0	0	0
Screen_detected_219	349	0	0	1213	0	0	0	0	0	0	0	0	0	0	0	0	1562	5	0	0	0	0	0	0	0	0	5	69	15	0	53	0	0	0	29	0	0	0	0	0	166	25	0	0	0	0	0	0	0
Screen_detected_220	315	0	0	1460	0	0	0	0	0	0	0	0	0	0	0	0	1775	0	0	0	0	0	0	0	6	0	6	44	25	0	0	0	44	0	0	0	42	40	0	0	195	28	0	0	0	0	0	0	0
Screen_detected_221	359	2167	0	4620	0	3446	0	0	0	0	0	0	0	0	0	0	10592	0	11	13	0	11	16	0	0	0	51	194	62	0	0	0	92	0	0	0	91	0	0	0	439	22	0	0	52	84	0	0	0
Screen_detected_222	521	5857	0	3905	0	9302	0	0	0	0	0	0	0	0	0	0	19585	0	6	0	0	0	44	0	0	0	50	302	307	0	0	0	0	0	0	0	0	0	0	0	609	15	0	30	32	81	0	0	0
Screen_detected_223	165	0	0	1156	0	0	0	0	244	0	0	0	0	0	0	0	1565	0	0	0	0	0	0	4	0	0	4	71	0	0	107	0	0	0	0	0	0	0	0	0	178	30	0	0	0	0	0	0	0
Screen_detected_224	393	0	0	1472	0	0	0	0	0	0	0	0	0	0	0	0	1865	0	2	0	0	0	0	0	4	3	9	83	31	55	0	0	0	0	0	0	0	0	0	0	169	33	0	0	0	0	0	0	0
Screen_detected_225	218	0	0	1378	0	0	0	0	0	0	0	0	0	0	0	0	1596	0	0	0	0	0	0	0	9	0	9	87	17	0	63	0	0	0	34	0	0	0	0	0	201	12	20	0	0	0	0	0	0
Screen_detected_226	308	272	0	3046	0	109	0	0	0	0	0	0	0	0	0	0	3735	0	0	0	0	0	0	0	0	19	19	107	183	0	138	0	67	0	0	0	0	0	0	0	495	11	24	14	0	0	0	0	20
Screen_detected_227	259	0	0	1312	0	0	0	0	0	0	0	0	0	0	0	0	1571	0	0	0	6	0	0	0	0	0	6	29	25	29	90	0	0	0	0	0	0	0	0	0	173	40	0	0	0	0	0	0	0
Screen_detected_228	223	109	0	1313	0	0	0	0	0	0	0	0	0	0	0	0	1645	1	0	0	3	0	0	0	0	0	4	76	16	0	52	0	27	0	0	0	0	0	0	0	171	0	26	0	0	0	0	0	0
Screen_detected_229	282	953	0	1495	0	1223	0	0	0	0	0	0	0	0	0	0	3953	0	0	0	0	0	0	0	5	0	5	87	55	0	113	0	0	0	0	0	0	0	0	0	255	31	0	0	8	0	0	0	0
Screen_detected_230	181	0	0	1626	651	0	0	0	0	0	417	0	0	0	0	0	2875	0	9	0	0	0	0	0	0	0	9	75	0	0	96	0	36	0	0	0	48	0	0	0	255	30	0	18	0	27	0	0	0
Screen_detected_231	399	0	0	1788	0	0	0	0	322	0	0	0	0	0	0	0	2509	2	7	0	0	0	0	0	0	0	9	84	55	0	105	0	0	0	0	0	0	0	0	0	244	0	36	0	0	0	0	0	23
Screen_detected_232	299	2200	0	2151	0	3693	0	0	0	0	0	0	0	0	0	0	8343	0	0	0	0	7	14	0	0	0	21	269	49	0	137	0	0	0	0	0	0	0	0	0	455	14	0	22	0	42	0	0	40
Screen_detected_233	992	835	0	3759	0	714	310	677	1009	0	0	0	0	0	0	0	8296	0	7	0	0	18	0	4	0	0	29	221	410	0	0	0	0	0	0	0	0	0	0	0	631	0	47	0	134	0	0	0	0
Screen_detected_234	717	259	1974	2261	0	329	0	0	0	0	0	0	0	0	0	0	5540	3	5	0	0	0	0	0	0	17	25	170	63	0	0	0	91	0	0	0	113	0	0	0	437	0	50	0	0	0	0	0	33
Screen_detected_235	318	0	0	1960	0	0	0	0	0	0	0	0	0	0	0	0	2278	1	0	0	0	3	0	0	3	0	7	67	26	0	0	0	35	0	36	0	47	0	52	0	263	34	0	0	0	0	0	0	0
Screen_detected_236	812	1027	0	5661	5929	681	0	0	0	0	0	0	0	0	0	0	14110	25	26	0	0	0	0	0	0	80	131	239	152	0	0	465	222	212	0	0	0	0	0	0	1290	0	0	0	0	201	0	0	0
Screen_detected_237	676	13982	0	3530	0	8833	0	0	0	0	0	0	0	0	0	0	27021	0	0	0	0	57	0	0	0	0	57	76	59	0	0	0	60	171	0	0	0	0	0	0	366	0	46	36	0	0	0	0	0
Screen_detected_238	502	0	0	1371	0	0	0	0	331	0	0	0	0	0	0	0	2204	0	0	0	0	1	0	0	3	0	4	127	70	0	0	0	56	0	0	0	0	0	0	0	253	30	0	0	0	47	0	0	0
Screen_detected_239	364	0	0	1619	0	0	0	0	382	0	0	0	0	0	0	0	2365	0	0	0	0	0	0	0	7	0	7	127	53	0	0	0	0	0	54	46	0	0	0	0	280	27	0	0	0	0	0	0	0
Screen_detected_240	408	2731	0	1881	0	1072	0	0	0	0	0	0	0	0	0	0	6092	0	0	0	0	11	0	0	0	0	11	76	23	60	0	0	0	0	40	0	66	0	0	0	265	30	0	0	0	46	0	0	0
Screen_detected_241	405	0	0	5040	3799	0	0	0	0	0	0	4007	0	0	0	0	13251	39	0	37	0	0	0	0	0	78	154	88	79	0	349	793	174	0	0	0	0	0	0	0	1483	16	0	0	0	40	0	40	0
Screen_detected_242	523	619	0	1809	0	185	0	0	437	0	0	0	0	0	0	0	3573	0	0	3	0	0	0	0	9	0	12	209	53	0	0	0	0	95	0	0	0	0	0	0	357	27	0	0	14	16	0	0	0
Screen_detected_243	503	174	0	2109	617	123	0	0	0	0	0	0	0	0	0	0	3526	0	0	0	0	0	12	0	9	0	21	223	51	0	157	0	79	0	0	0	0	0	0	0	510	25	0	23	0	80	0	0	0
Screen_detected_244	350	296	0	1363	0	105	0	0	0	0	0	0	0	0	0	0	2114	0	0	0	0	0	0	0	5	0	5	56	17	0	118	0	0	0	0	0	0	0	0	0	191	23	0	0	0	0	0	0	0
Screen_detected_245	172	0	0	1257	0	0	0	0	0	0	0	0	0	0	0	0	1429	2	3	0	0	3	0	0	0	0	8	57	0	0	76	0	0	0	0	0	0	0	0	0	133	29	0	0	0	0	0	0	0
Screen_detected_246	424	230	0	1258	456	55	0	0	0	0	0	0	0	0	0	0	2423	0	2	0	0	0	0	0	4	0	6	57	37	0	0	0	0	96	0	0	0	0	0	0	190	25	0	0	0	0	0	0	0
Screen_detected_247	337	124	0	1946	0	0	0	0	313	0	0	0	0	0	0	0	2720	0	0	0	0	4	0	0	4	0	8	92	27	0	112	0	51	0	0	0	0	0	0	0	282	40	0	0	0	0	0	0	0
Screen_detected_248	265	0	0	1063	356	0	0	0	0	0	249	0	0	0	0	0	1933	0	5	0	0	7	0	0	0	0	12	66	0	0	73	0	0	0	30	0	0	0	0	0	169	29	0	0	0	20	0	0	0
Screen_detected_249	525	0	4698	2687	3810	0	0	0	0	0	0	0	0	0	0	0	11720	14	16	27	0	0	28	0	0	0	85	74	85	0	0	474	662	0	0	0	0	0	0	0	1295	0	0	0	0	91	0	49	61
Screen_detected_250	161	2292	0	1594	0	1529	0	0	0	0	0	0	0	0	0	0	5576	0	0	0	0	0	14	0	0	0	14	16	0	0	0	0	41	0	27	0	50	0	0	0	134	0	33	0	10	0	0	0	0
Screen_detected_251	247	185	0	1987	0	198	0	0	449	0	0	0	0	0	0	0	3066	0	6	0	0	0	17	0	0	0	23	84	31	0	112	0	59	0	0	0	0	0	0	0	286	21	0	55	0	102	0	0	0
Screen_detected_252	408	189	0	1339	0	0	0	0	353	0	0	0	0	0	0	0	2289	0	9	4	0	0	0	0	0	0	13	50	0	0	0	0	49	0	0	0	56	0	58	0	213	34	0	0	0	0	0	0	0
Screen_detected_253	323	0	0	1550	0	0	0	0	369	0	0	0	0	0	0	0	2242	0	0	0	0	0	0	0	6	0	6	61	16	0	84	0	0	0	0	0	0	0	0	0	161	0	40	0	15	0	0	0	0
Screen_detected_254	219	189	0	1376	0	0	0	0	0	0	0	0	0	0	0	0	1784	0	0	0	0	2	0	0	2	0	4	89	0	0	0	0	0	0	0	0	53	0	0	0	142	19	7	0	0	0	0	0	0
Screen_detected_255	577	0	0	1975	0	0	0	0	487	0	0	0	0	0	0	0	3039	0	3	0	0	0	0	0	0	0	3	146	37	0	0	0	0	81	0	0	0	0	0	0	264	29	0	0	0	0	0	0	0
Screen_detected_256	350	102	0	1443	0	53	0	0	0	0	0	0	0	0	0	0	1948	0	2	1	0	0	2	0	0	0	5	53	30	0	82	0	0	0	0	0	0	0	45	0	210	18	18	18	0	0	0	0	0
Screen_detected_257	484	0	0	4008	1974	0	0	0	1969	0	0	0	0	0	0	0	8435	5	4	6	7	0	9	0	0	0	31	151	101	0	0	0	0	110	0	0	0	0	0	0	362	0	42	29	0	0	0	0	37
Screen_detected_258	236	0	0	2119	0	0	0	0	0	0	0	0	0	0	0	0	2355	0	6	0	7	0	0	0	0	0	13	173	29	0	0	0	62	0	0	0	0	0	0	0	264	38	0	0	0	0	0	0	0
Screen_detected_259	202	92	0	1039	311	46	0	0	0	0	0	0	0	0	0	0	1690	1	3	0	0	3	0	0	0	0	7	58	21	0	0	0	44	0	0	0	41	0	0	0	164	0	0	0	0	0	0	0	0
Screen_detected_260	281	197	0	1715	1073	133	0	0	0	0	0	0	0	0	0	0	3399	3	0	4	0	0	0	0	7	0	14	34	0	259	0	0	62	0	0	0	0	0	0	0	355	29	0	0	0	17	0	0	0
Screen_detected_261	191	0	0	966	0	0	0	0	0	0	0	0	0	0	0	0	1157	1	1	0	0	0	0	0	0	0	2	63	15	0	0	0	28	0	0	0	0	0	45	0	151	27	0	0	0	0	0	0	0
Screen_detected_262	364	0	0	2401	0	0	0	0	795	0	0	0	0	0	331	0	3891	0	4	5	0	0	7	0	0	0	16	399	68	0	0	0	0	0	0	0	0	0	0	0	467	29	0	0	0	50	0	0	0
Screen_detected_263	454	589	0	2946	0	358	0	0	893	0	0	0	0	0	0	0	5240	3	0	0	0	0	18	0	0	0	21	285	139	117	0	0	0	0	0	0	0	0	0	0	541	33	0	0	17	30	0	0	0
Screen_detected_264	449	0	0	1599	0	0	0	0	0	0	0	0	0	0	0	0	2048	0	7	0	0	0	0	0	0	0	7	56	41	0	0	0	0	0	0	0	51	0	0	0	148	23	0	0	0	22	0	0	0
Screen_detected_265	233	0	0	1127	338	0	0	0	0	0	0	0	0	0	0	0	1698	0	0	0	0	0	0	0	5	0	5	85	18	0	54	0	32	0	0	0	0	0	0	0	189	31	0	0	0	0	0	0	0
Screen_detected_266	129	0	0	1358	0	0	0	0	188	0	0	0	0	0	0	0	1675	0	3	0	0	0	0	0	4	0	7	97	33	0	88	0	0	0	0	0	0	0	0	0	218	36	0	0	0	0	0	0	0
Screen_detected_267	268	0	0	997	268	0	0	0	0	0	0	0	0	0	0	0	1533	0	0	0	0	0	0	0	4	0	4	36	15	0	91	0	0	0	0	0	0	0	0	0	142	25	0	0	0	0	0	0	0
Screen_detected_268	254	0	0	2915	1680	0	0	0	0	0	0	2656	0	0	0	0	7505	9	0	15	0	0	0	0	0	38	62	0	0	0	0	776	440	0	0	0	0	0	0	0	1216	0	0	0	0	116	0	0	96
Screen_detected_269	759	8734	0	4361	0	9823	0	0	0	0	0	0	0	0	0	0	23677	0	8	0	0	22	23	0	0	0	53	487	173	0	0	0	0	196	0	0	0	0	0	0	856	18	0	42	41	0	0	0	82
Screen_detected_270	263	0	0	2130	0	0	0	0	0	0	0	0	0	0	0	0	2393	0	0	0	0	0	0	0	12	0	12	122	0	0	130	0	0	0	0	0	0	0	0	0	252	28	0	0	0	15	0	0	0
Screen_detected_271	401	0	0	1377	0	0	0	0	0	0	0	0	0	0	0	0	1778	0	0	0	0	0	0	0	5	0	5	108	34	0	0	0	0	0	0	0	0	0	0	0	142	0	37	0	20	0	0	0	21
Screen_detected_272	219	0	0	1644	0	0	0	0	670	0	0	0	0	0	0	0	2533	0	0	0	0	0	0	0	10	0	10	123	31	0	74	0	0	0	0	0	0	0	0	0	228	0	50	40	0	0	0	0	0
Screen_detected_273	155	0	0	761	247	0	0	0	0	0	0	0	0	0	0	0	1163	0	0	0	0	0	0	0	6	0	6	13	7	0	40	0	46	0	0	0	0	0	0	0	106	0	53	0	0	0	0	0	0
Screen_detected_274	233	556	0	2019	0	342	0	0	0	0	0	0	0	0	0	0	3150	2	0	0	0	4	0	0	11	0	17	41	43	0	0	0	0	0	43	0	99	0	0	0	226	28	0	0	0	27	0	0	0
Screen_detected_275	364	0	0	1828	0	0	0	0	0	0	0	0	0	0	0	0	2192	0	2	0	0	0	0	0	0	6	8	107	0	0	117	0	0	0	0	0	0	0	0	0	224	24	9	0	0	0	0	0	0
Screen_detected_276	413	844	0	3386	0	1133	0	0	0	0	0	0	0	0	0	0	5776	0	11	0	0	18	0	0	0	0	29	142	144	0	0	0	87	81	0	0	0	0	0	0	454	0	0	66	83	0	0	0	127
Screen_detected_277	387	0	0	1810	0	0	0	0	494	0	328	0	0	0	0	0	3019	0	0	0	0	0	0	0	12	0	12	52	0	0	136	0	42	0	0	0	0	0	0	0	230	4	24	0	0	0	0	0	0
Screen_detected_278	145	0	0	1240	263	0	0	0	0	0	0	0	0	0	0	0	1648	7	0	0	0	0	0	0	0	0	7	33	11	0	0	0	28	20	22	17	0	0	0	0	131	37	0	0	0	0	0	0	0
Screen_detected_279	170	0	0	1525	0	0	0	0	0	0	0	0	0	0	0	0	1695	2	0	0	0	0	8	0	0	0	10	35	13	0	0	0	28	24	30	0	0	0	0	0	130	0	45	0	42	0	0	0	0
Screen_detected_280	383	677	1114	1373	0	674	0	0	886	0	0	0	0	0	0	0	5107	2	0	0	0	0	7	0	0	0	9	235	216	0	0	0	0	0	0	0	0	0	0	0	451	0	45	0	0	0	0	0	25
Screen_detected_281	288	317	0	4613	2914	765	0	0	0	0	0	3059	0	0	0	0	11956	9	15	16	0	0	0	0	0	52	92	139	74	0	194	103	0	0	0	0	0	0	0	0	510	12	20	0	0	29	0	0	62
Screen_detected_282	164	102	0	1297	0	0	0	0	0	0	0	0	0	0	0	0	1563	0	2	0	0	4	0	0	0	0	6	107	0	0	0	0	0	47	0	0	0	0	0	0	154	3	23	0	0	0	0	0	0
Screen_detected_283	234	85	0	1385	0	0	0	0	0	0	0	0	0	0	0	0	1704	0	0	0	0	0	0	0	5	0	5	65	25	0	80	0	0	0	0	0	0	0	0	0	170	31	0	0	0	0	0	0	10
Screen_detected_284	228	139	0	1077	0	188	0	0	0	0	0	0	0	0	0	0	1632	0	0	0	3	0	0	0	0	0	3	99	0	0	0	0	0	0	0	0	50	0	0	0	149	24	5	0	0	0	0	0	0
Screen_detected_285	174	259	0	1225	0	0	0	0	227	0	0	0	0	0	0	0	1885	0	2	0	0	5	0	0	0	0	7	187	43	0	0	0	0	0	0	0	0	0	0	0	230	29	0	0	0	15	0	0	0
Screen_detected_286	250	68	0	1101	0	0	0	0	0	0	0	0	0	0	0	0	1419	1	0	2	0	4	0	0	0	0	7	48	0	0	0	0	30	0	0	0	43	0	0	0	121	0	30	0	0	0	0	0	0
Screen_detected_287	195	84	0	1032	0	0	0	0	199	0	0	0	0	0	0	0	1510	0	3	0	0	0	0	0	0	0	3	48	19	0	73	0	0	0	0	0	0	0	0	0	140	26	0	0	0	0	0	22	0
Screen_detected_288	291	110	0	1030	0	64	0	0	249	0	0	0	0	0	0	0	1744	0	0	0	0	0	2	0	0	0	2	23	28	0	43	0	0	0	26	0	0	0	0	0	120	22	10	0	19	15	0	0	0
Screen_detected_289	511	2496	0	4107	5536	3277	0	0	0	0	0	0	0	0	0	0	15927	11	0	17	0	0	55	0	0	0	83	184	145	0	0	0	0	333	0	0	0	0	0	0	662	0	0	0	109	0	0	0	173
Screen_detected_290	197	0	0	1463	0	0	0	0	0	0	0	0	0	0	0	0	1660	0	0	0	0	0	0	0	7	0	7	78	0	0	0	0	95	0	0	0	45	0	0	0	218	43	0	0	0	0	0	0	0
Screen_detected_291	219	0	0	1283	0	0	0	0	208	0	0	0	0	0	0	0	1710	0	0	0	3	0	0	0	0	0	3	101	23	0	0	48	0	0	0	0	0	0	0	0	172	0	29	0	0	0	0	0	0
Screen_detected_292	965	378	0	3944	2030	467	0	0	0	0	0	0	0	0	0	0	7784	6	11	0	0	0	0	0	0	26	43	252	481	0	0	0	0	0	0	0	0	0	0	0	733	28	0	21	0	46	0	0	0
Screen_detected_293	611	1181	0	2512	1137	821	0	0	0	0	0	0	0	0	0	0	6262	0	18	0	0	12	0	0	0	0	30	341	166	0	0	0	0	0	0	0	0	0	0	0	507	21	0	0	0	100	0	0	0
Screen_detected_294	537	0	0	1890	0	0	0	0	343	0	0	0	0	0	0	0	2770	0	0	0	0	0	0	2	7	0	9	242	72	0	0	0	0	0	0	0	0	0	0	0	314	17	0	0	0	0	0	15	0
Screen_detected_295	163	1620	0	1341	0	1751	0	0	0	0	0	0	0	0	0	0	4875	0	2	3	0	5	0	0	0	0	10	60	30	0	0	0	0	102	0	0	0	0	0	0	192	26	0	0	7	0	0	0	0
Screen_detected_296	180	108	0	931	0	0	0	0	242	0	0	0	0	0	0	0	1461	0	0	0	0	0	0	0	0	2	2	52	17	0	61	0	0	0	0	0	0	0	0	0	130	24	7	0	0	0	0	0	0
Screen_detected_297	187	0	0	1266	0	0	0	0	0	0	0	0	0	0	0	0	1453	0	0	0	0	0	0	0	13	0	13	61	37	0	0	0	0	96	40	0	0	0	0	0	234	39	0	0	0	0	0	0	0
Screen_detected_298	331	0	0	2086	0	0	0	0	0	0	0	0	0	0	0	0	2417	0	0	0	0	10	0	0	0	0	10	47	20	0	0	0	73	29	35	0	0	0	0	0	204	21	0	0	0	0	0	16	0
Screen_detected_299	500	183	0	2617	0	0	0	0	0	0	0	0	0	0	0	0	3300	0	0	0	0	0	0	0	12	0	12	310	66	0	0	0	0	0	0	0	140	0	0	0	516	29	0	0	0	12	0	0	0
Screen_detected_300	511	124	0	1867	0	0	0	0	360	0	0	0	0	0	0	0	2862	1	0	0	0	0	0	0	8	0	9	143	73	0	130	0	0	0	0	0	0	0	0	0	346	32	0	0	0	18	0	0	23
Screen_detected_301	485	2386	1508	1890	0	1368	0	0	0	0	0	0	0	0	0	0	7637	5	0	0	0	0	0	0	25	0	30	193	109	0	0	0	0	156	0	0	0	0	0	0	458	18	0	0	50	106	0	0	0
Screen_detected_302	322	218	4018	1460	0	341	0	0	0	0	0	0	0	0	0	0	6359	23	14	22	0	0	0	0	0	0	59	60	0	0	0	238	258	0	0	0	0	0	0	0	556	27	0	0	0	44	0	0	33
Screen_detected_303	257	0	0	1297	422	0	0	0	0	0	0	0	0	0	0	0	1976	5	0	0	9	0	0	0	0	0	14	75	0	0	0	109	0	63	0	0	0	0	0	0	247	30	0	0	0	19	0	0	0
Screen_detected_304	158	0	0	1276	390	0	0	0	0	0	0	0	0	0	0	0	1824	0	0	0	0	12	0	0	0	0	12	12	11	0	0	0	43	0	0	0	54	0	0	0	120	39	0	0	0	0	0	0	0
Screen_detected_305	313	256	0	1914	0	121	0	0	0	0	0	0	0	0	0	0	2604	3	5	0	0	0	0	0	0	0	8	76	21	0	89	0	0	0	0	0	0	0	0	0	186	35	0	0	0	23	0	0	0
Screen_detected_306	326	0	0	1604	0	0	0	0	366	0	0	0	0	0	0	0	2296	0	0	0	0	0	0	0	0	7	7	169	50	0	0	0	0	0	0	0	0	0	0	0	219	19	0	0	0	45	0	0	23
Screen_detected_307	733	1345	3213	1654	0	1994	0	0	0	0	0	0	0	0	0	0	8939	0	0	0	0	7	13	0	17	0	37	100	94	86	0	0	89	88	0	0	0	0	0	0	457	0	58	24	0	0	0	0	0
Screen_detected_308	260	437	872	746	0	521	0	0	0	0	0	0	0	0	0	0	2836	0	0	0	0	0	10	0	0	0	10	72	21	0	0	0	47	0	0	0	48	0	0	0	188	0	46	0	26	0	0	0	0
Screen_detected_309	1019	652	0	2489	978	667	0	0	0	0	0	0	0	0	0	0	5805	0	24	0	0	0	0	0	0	0	24	232	296	0	0	0	0	0	0	0	0	0	0	0	528	0	30	0	37	0	0	0	56
Screen_detected_310	860	0	0	2116	0	0	0	0	0	0	0	0	0	0	0	0	2976	0	0	0	0	0	11	0	5	0	16	215	191	0	0	0	0	0	0	0	0	0	0	0	406	30	0	0	0	81	0	0	0
Screen_detected_311	422	0	3061	2071	0	0	0	0	821	0	0	0	0	0	0	0	6375	12	23	18	0	0	0	0	0	0	53	294	0	0	0	0	0	164	0	0	0	0	0	0	458	23	0	0	0	102	0	0	0
Screen_detected_312	308	90	0	1331	0	0	0	0	521	0	0	0	0	0	0	0	2250	1	1	0	0	0	0	0	0	4	6	129	36	0	0	0	0	56	0	0	0	0	0	0	221	28	0	0	0	0	0	0	0
Screen_detected_313	416	2212	0	4736	0	2470	0	0	0	0	0	0	0	0	0	0	9834	0	0	0	0	15	0	0	22	0	37	163	41	0	177	0	93	0	0	0	0	0	0	0	474	0	46	0	89	0	0	0	69
Screen_detected_314	368	330	0	1380	0	74	0	0	0	0	0	0	0	0	0	0	2152	0	0	0	0	0	0	0	9	0	9	65	28	0	0	0	44	57	0	0	0	0	0	0	194	31	0	0	0	0	0	0	0
Screen_detected_315	201	1605	0	2203	0	459	0	0	0	0	0	0	0	0	0	0	4468	0	4	0	0	7	0	0	0	0	11	180	43	0	0	91	0	0	0	0	0	0	0	0	314	31	0	0	0	71	0	0	0
Screen_detected_316	436	0	0	1821	0	0	0	0	640	0	0	0	0	0	0	0	2897	0	0	0	0	0	0	0	16	0	16	166	35	0	103	0	0	0	0	0	0	0	0	0	304	29	0	0	31	38	0	0	0
Screen_detected_317	413	112	0	1391	0	0	0	0	599	0	0	0	0	0	0	0	2515	2	3	0	0	0	5	0	0	0	10	114	45	0	0	0	0	0	0	0	75	0	0	0	234	20	0	0	0	0	0	12	0
Screen_detected_318	321	0	0	1169	334	0	0	0	0	0	0	0	0	0	0	0	1824	0	0	0	0	9	0	0	0	0	9	49	23	0	0	0	0	0	0	0	57	0	0	0	129	31	0	0	0	0	0	0	0
Screen_detected_319	911	0	0	4553	0	0	0	0	1511	0	0	0	0	0	0	0	6975	8	0	0	0	0	0	0	0	27	35	137	255	0	166	0	208	0	0	0	0	0	0	0	766	0	37	0	0	0	0	0	43
Screen_detected_320	419	204	0	1594	0	94	0	0	0	0	0	0	0	0	0	0	2311	2	2	0	0	3	0	0	0	0	7	61	29	147	0	54	0	0	0	0	0	0	0	0	291	20	0	0	0	46	0	0	0
Screen_detected_321	581	14092	0	2640	0	12574	0	0	0	0	0	0	0	0	0	0	29887	0	0	0	0	29	0	0	0	28	57	205	94	0	0	0	0	165	0	0	0	0	0	0	464	0	40	0	28	0	0	0	28
Screen_detected_322	161	1686	0	2004	0	1776	0	0	0	0	0	0	0	0	0	0	5627	5	0	0	0	0	7	0	0	0	12	59	31	0	68	0	0	0	0	0	26	0	0	0	184	40	0	0	0	0	0	0	0
Screen_detected_323	636	9417	0	5458	0	9186	0	0	0	0	0	0	0	0	0	0	24697	0	0	0	0	30	63	0	0	0	93	128	91	0	0	112	0	205	0	0	0	0	0	0	536	0	0	0	68	45	0	0	101
Screen_detected_324	471	143	0	1913	0	0	0	0	0	0	0	0	0	0	0	0	2527	2	0	0	0	0	0	0	6	0	8	118	60	0	0	0	0	83	0	0	0	0	0	0	261	22	13	0	0	23	0	0	0
Screen_detected_325	1022	348	0	2270	0	131	0	0	642	0	0	0	0	0	0	0	4413	0	7	0	0	0	0	0	18	0	25	120	100	0	0	0	0	89	0	0	0	0	127	0	436	0	40	67	0	0	0	0	0
Screen_detected_326	205	121	993	494	0	0	0	0	455	0	0	0	0	0	0	0	2268	0	0	0	0	0	0	0	11	0	11	47	16	0	62	0	25	19	0	0	0	0	0	0	169	28	0	0	0	0	0	0	0
Screen_detected_327	107	156	0	833	0	46	0	0	0	0	0	0	0	0	0	0	1142	0	0	0	0	0	3	0	0	0	3	34	14	0	0	0	0	0	18	28	0	0	0	0	94	30	0	0	0	0	0	0	0
Screen_detected_328	361	440	0	1849	0	213	0	0	0	0	0	0	0	0	0	0	2863	0	3	0	0	0	0	0	0	7	10	76	25	0	0	0	46	60	0	0	0	0	0	0	207	7	32	0	0	0	0	0	0
Screen_detected_329	406	136	0	1699	0	146	0	0	0	0	0	0	0	0	0	0	2387	1	0	0	0	0	0	0	7	0	8	0	252	1192	0	0	0	0	0	0	0	0	852	0	2296	31	0	0	26	23	0	0	0
Screen_detected_330	389	0	0	1679	0	0	0	0	0	0	0	0	0	0	0	0	2068	0	4	0	0	0	0	0	0	0	4	51	21	0	80	0	35	0	0	0	0	0	0	0	187	29	0	0	0	80	0	0	0
Screen_detected_331	491	0	0	1426	0	0	0	0	336	0	0	0	0	0	0	0	2253	2	0	0	5	0	0	0	0	0	7	100	44	0	0	0	0	85	0	0	0	0	0	0	229	0	42	0	0	0	0	0	0
Screen_detected_332	249	151	1240	1451	0	0	0	0	0	0	0	0	0	0	0	0	3091	0	0	16	0	0	0	0	0	0	16	371	0	0	0	0	0	0	0	0	0	0	0	0	371	37	0	0	0	0	0	0	0
Screen_detected_333	239	0	0	1328	0	0	0	0	0	0	0	0	0	0	0	0	1567	0	2	0	0	0	4	0	0	0	6	122	22	0	0	0	0	0	0	0	56	0	0	0	200	28	0	0	0	0	0	0	0
Screen_detected_334	359	2162	0	1929	0	2699	0	0	0	0	0	0	0	0	0	0	7149	3	4	0	0	5	7	0	0	0	19	92	53	0	0	0	0	96	0	0	0	0	0	0	241	25	0	0	0	18	0	18	0
Screen_detected_335	223	0	0	1825	0	0	0	0	356	0	0	0	0	0	0	0	2404	5	0	0	0	0	0	0	0	0	5	149	58	0	90	0	0	0	0	0	0	0	0	0	297	40	0	0	0	0	0	0	0
Screen_detected_336	586	1390	10618	1287	0	1698	0	0	0	0	0	0	0	0	0	0	15579	21	0	0	0	0	32	0	35	0	88	91	0	0	0	718	788	0	0	0	0	0	0	0	1597	0	0	0	0	68	0	0	159
Screen_detected_337	316	0	0	1896	0	0	0	0	631	0	0	0	0	0	0	0	2843	0	0	0	0	0	0	0	12	0	12	118	53	0	0	0	47	0	0	0	59	0	0	0	277	0	43	0	0	0	0	0	27
Screen_detected_338	449	0	0	2014	0	0	0	0	0	0	0	0	0	0	0	0	2463	7	0	0	0	0	0	0	0	0	7	242	96	0	0	0	0	0	0	0	0	0	0	0	338	32	0	0	0	36	0	0	0
Screen_detected_339	121	81	0	987	306	142	0	0	0	0	0	0	0	0	0	0	1637	0	0	0	0	0	6	0	0	0	6	15	17	0	0	0	18	0	0	0	39	0	0	0	89	16	15	0	0	25	0	0	32
Screen_detected_340	198	152	0	1343	0	58	0	0	0	0	0	0	0	0	0	0	1751	0	2	0	0	0	0	0	0	6	8	54	16	0	50	0	39	0	0	0	0	0	0	0	159	26	0	0	0	0	0	24	0
Screen_detected_341	128	0	0	1001	249	0	0	0	0	0	0	0	0	0	0	0	1378	0	1	0	0	3	0	0	0	0	4	47	14	0	0	0	29	0	0	0	31	0	0	0	121	28	0	0	0	11	0	0	0
Screen_detected_342	343	6637	0	2890	0	6231	0	0	0	0	0	0	0	0	0	0	16101	0	0	0	0	0	37	0	0	0	37	160	51	0	0	0	0	118	0	0	0	0	0	0	329	0	35	21	0	0	0	0	0
Screen_detected_343	345	0	0	2460	0	0	0	0	0	0	0	0	0	0	0	0	2805	0	0	0	0	0	0	0	17	0	17	75	69	0	98	0	0	0	0	0	0	0	0	0	242	24	0	0	14	28	0	0	0
Screen_detected_344	401	868	3540	1117	0	970	0	0	0	0	0	0	0	0	0	0	6896	6	0	0	0	0	30	0	0	0	36	47	17	42	0	56	82	0	33	0	47	0	0	0	324	0	26	0	0	30	0	0	62
Screen_detected_345	195	0	0	2328	0	0	0	0	0	0	0	0	0	0	0	0	2523	3	4	0	0	0	0	0	0	0	7	151	0	0	159	0	0	0	0	0	0	0	0	0	310	27	9	0	0	12	0	0	0
Screen_detected_346	298	524	0	1422	727	681	0	0	0	0	0	0	0	0	0	0	3652	16	9	0	0	0	0	0	0	0	25	48	24	0	85	0	40	0	0	0	0	0	0	0	197	7	36	0	0	0	0	0	13
Screen_detected_347	467	180	0	2354	916	229	0	0	0	0	0	0	0	0	0	0	4146	5	7	11	0	0	0	0	0	0	23	305	234	0	0	0	0	0	0	0	0	0	0	0	539	0	0	47	0	86	0	0	114
Screen_detected_348	189	86	592	921	0	56	0	0	0	0	0	0	0	0	0	0	1844	1	0	5	0	0	0	0	0	0	6	61	0	0	0	0	0	0	0	28	45	0	0	0	134	29	0	0	0	16	0	0	12
Screen_detected_349	193	0	0	982	322	0	0	0	0	0	0	0	0	0	0	0	1497	0	0	7	0	0	0	0	0	0	7	40	11	0	43	0	32	0	24	0	0	0	0	0	150	33	0	0	0	25	0	0	0
Screen_detected_350	211	207	0	992	0	0	0	0	304	0	0	0	0	0	0	0	1714	0	2	0	4	0	0	0	0	0	6	78	18	0	0	0	0	0	0	0	0	0	50	0	146	29	0	0	0	0	0	0	0
Screen_detected_351	355	227	0	1454	0	62	0	0	374	0	0	0	0	0	0	0	2472	2	0	0	0	5	0	0	0	0	7	120	57	0	0	0	0	0	0	0	76	0	0	0	253	26	0	0	0	28	0	0	0
Screen_detected_352	248	2825	0	1277	0	2975	0	0	0	0	0	0	0	0	0	0	7325	0	0	0	0	0	0	0	0	14	14	21	12	26	0	0	24	43	23	0	0	0	0	0	149	0	24	0	0	0	0	0	0
Screen_detected_353	285	398	0	1670	0	317	0	0	0	0	0	0	0	0	0	0	2670	1	0	3	0	5	0	0	0	0	9	91	40	0	0	0	0	0	0	0	70	0	0	0	201	32	0	0	0	28	0	0	0
Screen_detected_354	273	2778	0	3442	0	2858	0	0	0	0	0	0	0	0	0	0	9351	0	0	0	0	7	16	0	0	0	23	155	65	0	0	0	61	61	0	0	0	0	0	0	342	0	28	45	0	0	0	0	54
Screen_detected_355	390	134	0	2264	0	158	0	0	512	0	0	0	0	0	0	0	3458	0	3	0	5	0	0	0	0	0	8	68	45	0	0	0	40	0	0	0	51	0	0	0	204	0	0	42	0	0	0	0	96
Screen_detected_356	2841	0	0	5955	0	0	0	0	0	8419	0	0	4438	9233	0	0	30886	0	0	0	0	0	0	133	0	0	133	1871	18271	0	0	0	0	0	0	0	0	0	0	0	20142	15	8	0	0	0	0	21	0
Screen_detected_357	485	306	0	3317	1151	221	0	378	0	0	0	0	0	0	0	0	5858	3	0	5	0	0	0	0	0	11	19	289	548	0	0	0	0	0	0	0	0	0	0	0	837	28	0	0	0	44	0	0	0
Screen_detected_358	540	194	1192	1790	0	0	0	0	1347	0	0	0	0	0	486	615	6164	5	0	13	0	0	0	0	0	0	18	632	289	0	0	0	0	0	0	0	0	0	0	0	921	0	0	103	0	0	0	0	112
Screen_detected_359	450	179	0	2211	0	363	0	0	0	0	0	0	0	0	0	0	3203	0	0	4	0	0	10	0	0	0	14	271	98	0	0	0	0	0	0	0	0	0	0	0	369	22	0	0	19	45	0	0	0
Screen_detected_360	476	198	0	2224	677	0	0	0	0	0	0	0	0	0	0	0	3575	2	0	7	0	0	0	0	0	0	9	244	89	0	0	0	78	0	0	0	0	0	0	0	411	0	23	0	0	0	0	0	21
Screen_detected_361	469	0	0	2019	0	0	0	0	466	0	0	0	0	0	0	0	2954	0	0	0	0	0	8	0	0	0	8	138	42	0	0	0	0	0	0	0	93	0	0	0	273	25	0	0	0	0	0	0	0
Screen_detected_362	137	135	0	965	320	0	0	0	0	0	0	0	0	0	0	0	1557	0	0	0	0	0	0	0	5	0	5	51	15	0	54	0	27	0	0	0	0	0	0	0	147	31	0	0	0	0	0	0	0
Screen_detected_363	315	984	0	1315	0	486	0	0	0	0	0	0	0	0	0	0	3100	0	0	0	0	0	12	0	0	0	12	50	21	30	0	0	33	0	0	0	46	0	0	0	180	27	0	0	10	35	0	0	0
Screen_detected_364	351	1338	0	3507	0	760	0	0	0	0	0	0	0	0	0	0	5956	22	0	0	0	0	27	0	0	0	49	83	75	0	291	0	217	0	0	0	0	0	134	0	800	17	16	0	31	46	0	0	23
Screen_detected_365	229	0	0	1233	0	0	0	0	0	0	0	0	0	0	0	0	1462	2	1	0	0	0	0	0	0	0	3	161	24	0	0	0	0	0	0	0	0	0	0	0	185	27	0	0	0	18	0	0	0
Screen_detected_366	354	236	0	1771	0	317	0	0	476	0	0	0	0	0	0	0	3154	0	3	0	0	0	0	0	0	18	21	122	31	0	0	0	0	0	0	0	89	0	95	0	337	26	0	52	51	84	0	0	0
Screen_detected_367	370	153	0	1371	0	63	0	0	0	0	0	0	0	0	0	0	1957	0	0	0	0	0	0	0	0	7	7	95	32	0	0	0	44	0	0	0	0	0	0	0	171	30	0	11	0	0	0	0	0
Screen_detected_368	546	643	2564	1857	0	397	0	0	1061	0	0	0	0	0	0	0	7068	0	12	0	0	0	0	0	0	29	41	146	122	0	134	0	0	0	0	0	0	0	0	0	402	0	0	0	105	0	0	0	103
Screen_detected_369	387	550	0	2862	0	726	0	0	931	0	0	0	0	0	0	0	5456	4	0	0	0	14	0	0	0	0	18	30	18	34	0	0	57	0	34	0	41	0	0	0	214	0	0	0	49	0	0	0	0
Screen_detected_370	400	508	0	2000	0	146	0	0	0	0	0	0	0	0	0	0	3054	5	0	0	0	0	0	0	0	10	15	82	48	0	102	0	0	0	0	0	0	0	0	0	232	20	11	0	0	29	0	0	0
Screen_detected_371	374	487	0	1484	0	104	0	0	0	0	0	0	0	0	0	0	2449	0	0	0	0	0	0	0	0	5	5	129	28	0	0	0	0	0	0	0	59	0	0	0	216	0	46	0	13	0	0	0	0
Screen_detected_372	336	0	0	1483	0	0	0	0	254	0	0	0	0	0	0	0	2073	5	0	0	0	0	0	0	8	0	13	65	39	0	94	0	36	0	0	0	0	0	0	0	234	38	0	0	0	0	0	0	0
Screen_detected_373	214	76	0	1149	0	0	0	0	0	0	0	0	0	0	0	0	1439	0	2	0	2	2	0	0	0	0	6	50	17	0	80	0	0	0	0	0	0	0	0	0	147	35	0	0	0	0	0	0	0
Screen_detected_374	328	189	0	1668	0	0	0	0	0	0	0	0	0	0	0	0	2185	3	0	0	0	0	0	0	5	0	8	82	23	0	0	0	51	0	0	0	0	0	0	0	156	25	0	0	0	39	0	0	0
Screen_detected_375	118	95	0	648	212	41	0	0	0	0	0	0	0	0	0	0	1114	0	0	0	0	0	1	0	0	0	1	12	11	0	46	0	16	0	0	0	0	0	0	0	85	29	0	0	0	29	0	0	0
Screen_detected_376	238	175	673	733	0	55	0	0	494	0	217	0	0	0	0	0	2585	3	0	0	0	0	0	0	4	0	7	132	73	0	0	0	0	67	0	0	0	0	0	0	272	20	8	0	0	21	0	16	0
Screen_detected_377	236	202	0	1436	0	102	0	0	0	0	0	0	0	0	0	0	1976	1	0	0	0	0	0	0	5	0	6	63	0	0	0	0	52	0	0	0	71	0	0	0	186	18	8	0	0	0	0	0	0
Screen_detected_378	236	483	0	1041	0	173	0	0	0	0	0	0	0	0	0	0	1933	2	1	0	0	0	0	0	0	0	3	80	0	0	72	0	0	0	0	0	0	0	0	0	152	28	0	0	0	28	0	0	15
Screen_detected_379	190	0	0	986	0	0	0	0	0	0	0	0	0	0	0	0	1176	0	0	0	0	0	1	0	0	0	1	17	0	0	59	0	26	0	0	0	0	0	0	0	102	25	0	0	0	0	0	0	0
Screen_detected_380	224	153	0	1567	0	0	0	0	0	0	0	0	0	0	0	0	1944	3	3	0	0	4	0	0	0	0	10	65	0	0	96	0	0	0	0	0	0	0	0	0	161	27	0	0	0	0	0	0	0
Screen_detected_381	240	2868	0	1434	0	3070	0	0	0	0	0	0	0	0	0	0	7612	0	0	0	0	0	0	0	0	12	12	51	18	0	72	0	0	0	0	0	0	0	0	0	141	27	0	0	0	12	0	0	0
Screen_detected_382	205	0	0	1568	0	0	0	0	569	0	0	0	0	0	0	0	2342	0	0	0	0	0	0	0	0	5	5	118	58	0	0	0	0	55	0	0	0	0	0	0	231	0	40	0	0	0	0	0	0
Screen_detected_383	254	145	0	1256	0	74	0	0	0	0	0	0	0	0	0	0	1729	0	0	0	0	0	0	0	6	0	6	30	0	0	87	0	0	0	0	0	0	0	0	0	117	26	0	0	0	32	0	0	0
Screen_detected_384	328	1734	0	2335	0	1160	0	0	0	0	0	0	0	0	0	0	5557	0	0	0	0	14	0	0	0	0	14	53	21	0	0	0	37	0	39	0	77	0	0	0	227	0	27	0	0	0	0	0	0
Screen_detected_385	220	104	0	1569	0	53	0	0	346	0	0	0	0	0	0	0	2292	0	8	0	0	0	0	0	0	0	8	62	0	0	0	0	73	0	0	43	0	0	0	0	178	30	0	0	0	0	0	0	0
Screen_detected_386	526	208	0	2413	0	112	0	0	730	0	0	0	0	0	0	0	3989	4	0	0	0	0	15	0	0	0	19	84	52	120	0	0	86	0	0	56	0	0	0	0	398	0	27	51	41	0	0	0	73
Screen_detected_387	266	960	0	1806	1513	762	0	0	0	0	0	0	0	0	0	0	5307	4	7	0	0	5	10	0	0	0	26	38	47	0	0	0	82	102	0	0	0	0	0	0	269	0	45	0	0	0	0	0	42
Screen_detected_388	242	0	0	1369	0	0	0	0	0	0	0	0	0	0	0	0	1611	5	0	0	0	0	0	0	0	0	5	40	19	0	52	0	0	0	0	0	0	0	59	0	170	35	0	0	0	0	0	0	0
Screen_detected_389	158	0	0	1579	0	0	0	0	0	0	0	0	0	0	0	0	1737	0	0	0	0	5	0	0	0	0	5	80	0	0	76	0	40	0	0	0	0	0	0	0	196	39	0	0	0	0	0	0	0
Screen_detected_390	305	194	0	2078	0	0	0	0	460	0	0	0	0	0	0	0	3037	0	11	0	0	0	0	0	0	0	11	214	86	0	0	0	0	0	0	0	0	0	0	0	300	14	16	0	0	0	0	0	0
Screen_detected_391	272	183	0	1458	0	0	0	0	0	0	0	0	0	0	0	0	1913	0	0	0	0	0	0	0	8	0	8	62	19	0	74	0	32	0	0	0	0	0	0	0	187	32	0	0	0	0	0	0	13
Screen_detected_392	146	0	0	1411	0	0	0	0	0	0	0	0	0	0	0	0	1557	1	0	0	0	0	0	0	6	0	7	31	0	0	67	0	39	0	0	0	0	0	0	0	137	29	0	0	0	0	0	0	0
Screen_detected_393	154	100	0	1153	0	0	0	0	0	0	0	0	0	0	0	0	1407	2	0	0	0	0	4	0	0	0	6	25	0	0	80	0	35	0	0	0	0	0	0	0	140	25	0	0	0	0	0	0	0
Screen_detected_394	227	376	0	1658	0	188	0	0	425	0	0	0	0	0	0	0	2874	0	0	0	0	16	0	0	0	0	16	60	0	65	0	53	0	51	0	0	0	0	0	0	229	0	0	88	116	0	0	0	81
Screen_detected_395	67	665	0	2202	0	741	0	0	3002	0	0	0	0	0	0	0	6677	12	11	12	0	0	0	0	0	0	35	174	62	0	0	0	0	0	0	0	92	0	0	0	328	19	0	0	28	0	0	34	0
Screen_detected_396	621	1339	6401	2025	0	3146	0	0	0	0	0	0	0	0	0	0	13532	9	14	21	0	11	37	0	0	0	92	70	86	0	163	380	102	0	0	0	0	0	0	0	801	0	35	0	0	0	0	0	84
Screen_detected_397	340	367	0	1604	0	0	0	0	0	0	0	0	0	0	0	0	2311	0	8	0	0	0	0	0	0	0	8	72	0	0	123	0	0	0	0	0	0	0	0	0	195	23	5	0	0	0	0	0	0
Screen_detected_398	337	0	0	2053	0	0	0	0	0	0	0	0	0	0	0	0	2390	2	0	0	4	0	0	0	0	0	6	190	60	0	0	0	0	82	0	0	0	0	0	0	332	31	0	0	0	0	0	0	0
Screen_detected_399	308	153	0	1626	0	146	0	0	0	0	0	0	0	0	0	0	2233	0	0	0	0	0	0	0	12	0	12	171	38	0	0	0	0	92	0	0	0	0	0	0	301	30	0	0	0	0	0	0	0
Screen_detected_400	289	1317	0	1434	0	1012	0	0	0	0	0	0	0	0	0	0	4052	1	0	0	0	0	6	0	0	0	7	70	34	45	0	0	0	58	0	0	0	0	0	0	207	38	0	0	0	0	0	0	0
Screen_detected_401	331	0	0	2227	0	0	0	0	356	0	0	0	0	0	0	0	2914	4	0	0	0	0	0	0	16	0	20	111	38	0	0	0	53	67	46	0	0	0	0	0	315	38	0	0	0	0	0	0	0
Screen_detected_402	301	195	0	1489	0	0	0	0	0	0	0	0	0	0	0	0	1985	1	0	0	0	0	0	0	0	3	4	69	22	0	0	0	0	52	44	37	0	0	0	0	224	27	0	0	0	0	0	0	0
Screen_detected_403	199	0	0	1613	0	0	0	0	0	0	0	0	0	0	0	0	1812	0	0	0	0	0	0	0	11	0	11	59	21	0	0	0	0	46	38	0	62	0	0	0	226	29	0	0	0	0	0	0	0
Screen_detected_404	278	0	0	1409	0	0	0	0	0	0	0	0	0	0	0	0	1687	0	2	0	0	2	0	0	0	0	4	87	19	0	75	0	0	0	0	0	0	0	0	0	181	30	0	0	0	33	0	0	0
Screen_detected_405	371	244	0	1847	0	655	0	0	0	0	0	0	0	0	0	0	3117	3	0	0	0	3	0	0	6	0	12	88	27	0	167	0	0	0	0	0	0	0	0	0	282	9	18	0	0	0	0	0	0
Screen_detected_406	298	354	0	2249	0	234	0	0	0	0	0	0	0	0	0	0	3135	0	0	0	0	0	0	0	13	0	13	157	57	0	0	0	0	139	0	0	0	0	0	0	353	34	0	0	0	0	0	0	0
Screen_detected_407	236	123	0	1362	0	0	0	0	0	0	0	0	0	0	0	0	1721	1	0	0	0	0	0	1	4	0	6	30	0	0	109	0	0	0	0	0	0	0	0	0	139	33	0	0	0	0	0	0	0
Screen_detected_408	315	93	0	1219	0	0	0	0	0	0	0	0	0	0	0	0	1627	0	0	0	0	0	0	0	3	0	3	60	29	0	0	0	0	0	44	30	0	0	0	0	163	0	36	0	0	0	0	0	0
Screen_detected_409	802	2535	0	3280	0	1075	0	0	0	0	0	0	0	0	0	0	7692	0	5	0	0	13	0	0	0	0	18	395	106	0	0	0	0	0	0	0	0	0	0	0	501	0	40	13	0	0	0	0	0
Screen_detected_410	586	0	1806	1967	0	0	0	0	0	0	0	0	0	0	0	0	4359	0	10	13	0	0	0	0	0	0	23	47	21	60	0	0	42	40	38	0	51	0	0	0	299	25	0	0	25	31	0	0	0
Screen_detected_411	419	186	0	1836	0	81	0	0	0	0	0	0	0	0	0	0	2522	2	0	0	0	2	0	0	6	0	10	41	25	56	0	0	35	50	41	0	0	0	0	0	248	33	0	24	0	0	0	0	0
Screen_detected_412	269	155	0	1228	0	0	0	0	288	0	0	0	0	0	0	0	1940	0	0	0	0	0	0	0	0	2	2	101	40	49	0	0	0	0	0	0	0	0	0	0	190	6	37	0	0	0	0	0	0
Screen_detected_413	135	0	0	1433	0	0	0	0	0	0	0	0	0	0	0	0	1568	0	0	0	0	0	0	0	10	0	10	49	0	0	69	0	0	0	0	0	0	0	41	0	159	29	0	15	0	22	0	0	0
Screen_detected_414	263	151	0	1148	0	0	0	0	0	0	0	0	0	0	0	0	1562	0	0	0	0	0	3	0	0	0	3	84	16	0	67	0	0	0	0	0	0	0	0	0	167	23	0	0	25	16	0	0	0
Screen_detected_415	256	0	0	2693	2250	0	0	0	0	0	0	1468	0	0	0	0	6667	21	11	14	0	0	0	0	0	0	46	53	48	0	0	281	455	0	0	0	0	0	0	0	837	0	0	0	0	0	0	83	50
Screen_detected_416	213	67	0	1057	0	86	0	0	0	0	0	0	0	0	0	0	1423	0	0	0	0	0	3	1	0	0	4	37	0	0	42	0	37	0	0	0	0	0	0	0	116	20	0	0	25	61	0	0	0
Screen_detected_417	202	0	0	2671	702	0	0	0	0	0	0	0	0	0	0	0	3575	0	4	0	0	0	0	0	0	16	20	93	37	0	0	0	0	0	0	0	124	0	0	0	254	0	35	42	0	0	51	0	0
Screen_detected_418	208	0	0	1258	0	0	0	0	526	0	0	0	0	0	0	0	1992	0	6	5	0	0	0	0	0	0	11	132	41	0	0	0	0	58	0	0	0	0	0	0	231	29	0	0	0	0	0	0	28
Screen_detected_419	496	358	0	2387	1404	395	0	0	0	0	0	0	0	0	0	0	5040	6	0	5	0	7	12	0	0	0	30	233	193	0	0	0	0	0	0	0	0	0	0	0	426	0	32	42	0	0	0	0	51
Screen_detected_420	311	0	0	2835	1229	0	0	0	0	0	0	0	0	0	409	0	4784	0	7	0	0	0	15	0	0	0	22	612	166	0	0	0	0	0	0	0	0	0	0	0	778	0	31	20	0	0	0	0	35
Screen_detected_421	124	0	484	658	0	0	0	0	0	0	0	0	0	0	0	0	1266	0	0	0	0	0	0	6	0	0	6	46	11	0	0	0	27	0	0	0	39	0	0	0	123	26	0	0	0	0	0	0	0
Screen_detected_422	359	1139	8257	2307	0	1394	0	0	0	0	0	0	0	0	0	0	13456	32	39	31	0	0	43	0	0	0	145	0	0	0	0	504	561	0	0	0	0	0	0	0	1065	0	0	59	0	0	0	0	183
Screen_detected_423	324	3856	0	1822	0	2137	0	0	0	0	0	0	0	0	0	0	8139	0	0	0	0	0	11	0	0	0	11	69	0	0	0	0	74	36	0	0	0	0	0	0	179	0	46	0	0	0	0	0	0
Screen_detected_424	357	176	0	1879	0	0	0	0	383	0	0	0	0	0	0	0	2795	0	0	0	0	0	0	0	12	0	12	149	83	0	0	0	0	87	0	0	0	0	0	0	319	0	46	0	0	0	0	0	0
Screen_detected_425	252	805	0	1074	0	80	0	0	0	0	0	0	0	0	0	0	2211	0	3	0	0	0	0	0	0	0	3	185	0	0	0	0	0	0	0	0	0	0	0	0	185	33	0	0	0	15	0	0	0
Screen_detected_426	174	195	0	3652	2300	562	0	0	0	0	0	2180	0	0	0	0	9063	20	0	16	0	0	24	0	0	0	60	84	192	0	0	942	225	0	0	0	0	0	0	0	1443	0	0	0	0	0	0	44	82
Screen_detected_427	184	113	0	1083	0	0	0	0	0	0	0	0	0	0	0	0	1380	0	4	0	0	0	0	0	0	0	4	30	10	0	0	0	25	0	0	0	31	0	35	0	131	30	0	0	0	16	0	0	0
Screen_detected_428	344	0	0	1675	0	0	0	0	0	0	0	0	0	0	0	0	2019	0	0	0	0	0	0	0	12	0	12	31	40	43	0	0	40	0	0	0	56	0	0	0	210	0	25	0	0	0	0	0	0
Screen_detected_429	534	2400	3564	2518	0	2399	0	0	0	0	0	0	0	0	0	0	11415	7	7	0	0	12	26	0	0	0	52	442	522	0	0	0	0	0	0	0	0	0	0	0	964	0	0	45	57	193	0	0	0
Screen_detected_430	208	0	0	1229	0	0	0	0	0	0	0	0	0	0	0	0	1437	0	0	1	0	2	0	0	0	0	3	129	0	0	0	0	0	0	0	0	0	0	0	0	129	31	0	0	0	0	0	0	0
Screen_detected_431	193	497	0	1368	0	272	0	0	455	0	0	0	0	0	0	0	2785	2	0	0	0	6	0	0	0	0	8	141	37	0	0	0	0	0	0	0	68	0	0	0	246	22	0	0	0	0	0	26	0
Screen_detected_432	201	207	0	2830	1526	523	0	0	0	0	0	0	0	0	0	0	5287	19	0	0	0	0	37	0	0	0	56	81	67	0	0	581	136	0	0	0	0	0	0	0	865	26	0	0	0	96	0	0	0
Screen_detected_433	181	0	0	918	294	0	0	0	0	0	0	0	0	0	0	0	1393	0	0	0	0	0	0	0	5	0	5	70	0	0	61	0	0	0	0	0	0	0	0	0	131	27	0	0	0	0	0	0	0
Screen_detected_434	201	474	0	1345	0	59	0	0	0	0	0	0	0	0	0	0	2079	3	0	0	0	6	0	0	0	0	9	25	12	23	0	0	26	36	29	0	0	0	0	0	151	34	0	0	0	0	0	0	0
Screen_detected_435	407	0	0	1985	0	0	0	0	739	0	0	0	0	0	0	0	3131	10	0	0	0	0	0	0	0	0	10	102	36	0	110	0	0	0	0	0	0	0	0	0	248	0	48	0	26	0	22	0	0
Screen_detected_436	154	0	0	1164	0	0	0	0	0	0	0	0	0	0	0	0	1318	0	0	0	0	0	0	0	4	0	4	36	20	0	73	0	0	0	0	0	0	0	0	0	129	38	0	0	0	0	0	0	0
Screen_detected_437	669	10169	0	3703	0	4406	0	0	0	0	0	0	0	0	0	0	18947	0	0	0	0	17	0	0	0	17	34	123	54	0	0	0	152	0	0	0	137	0	0	0	466	0	42	50	30	0	0	0	0
Screen_detected_438	443	0	0	2448	0	0	0	0	527	0	0	0	0	0	0	0	3418	0	0	0	0	0	13	0	0	0	13	225	79	0	0	0	0	91	0	0	0	0	0	0	395	33	0	0	0	56	0	0	0
Screen_detected_439	435	4574	0	2304	0	3249	0	0	0	0	0	0	0	0	0	0	10562	0	0	5	0	13	0	0	0	0	18	147	47	0	0	0	0	107	0	0	0	0	0	0	301	24	9	0	0	0	0	0	0
Screen_detected_440	370	0	0	1712	0	0	0	0	0	0	0	0	0	0	0	0	2082	3	0	0	0	0	0	0	5	0	8	60	44	0	0	0	0	65	42	0	0	0	0	0	211	29	0	0	0	0	0	0	0
Screen_detected_441	574	0	0	2311	0	0	0	0	1001	0	0	0	0	0	0	0	3886	6	9	0	0	0	0	0	0	0	15	132	31	0	154	0	0	0	0	0	0	0	0	0	317	0	50	0	15	0	0	0	0
Screen_detected_442	996	0	0	2736	0	0	0	0	0	0	0	0	0	0	0	0	3732	0	13	0	0	0	0	0	0	0	13	97	79	76	0	0	0	107	0	0	0	0	0	0	359	22	0	0	0	0	0	30	0
Screen_detected_443	298	1299	0	2213	0	290	0	0	0	0	831	0	0	0	0	0	4931	0	0	0	0	22	0	0	0	0	22	77	34	83	115	0	0	0	0	0	0	0	0	0	309	0	46	33	0	0	0	0	58
Screen_detected_444	774	2933	0	4877	0	2261	0	685	0	0	0	0	0	0	0	0	11530	0	4	0	0	8	10	0	0	0	22	702	425	0	0	0	0	0	0	0	0	0	0	0	1127	0	0	0	56	0	0	0	0
Screen_detected_445	401	568	0	2409	0	376	0	0	0	0	0	0	0	0	0	0	3754	0	0	0	0	10	0	0	0	0	10	95	83	0	0	0	0	63	0	0	0	0	0	0	241	16	0	0	0	29	0	27	26
Screen_detected_446	699	246	1889	1788	0	327	0	0	0	0	0	0	0	0	0	0	4949	6	0	12	0	0	0	0	0	0	18	147	77	202	0	0	82	0	0	0	0	0	0	0	508	0	40	62	76	0	0	0	0
Screen_detected_447	278	0	0	1638	0	0	0	0	525	0	0	0	0	0	0	0	2441	0	0	0	0	0	3	0	4	0	7	137	65	0	0	0	0	0	0	0	0	0	0	0	202	16	16	0	0	19	0	0	20
Screen_detected_448	33	25	0	236	0	0	0	0	0	0	0	0	0	0	0	0	294	0	0	0	0	0	0	0	3	0	3	22	15	0	0	0	0	0	0	0	0	20	0	0	57	29	0	0	0	14	0	0	0
Screen_detected_449	163	301	0	1271	0	325	0	0	0	0	0	0	0	0	0	0	2060	0	3	0	0	4	0	0	0	0	7	94	0	0	0	0	39	36	0	0	0	0	0	0	169	0	45	0	0	0	21	0	0
Screen_detected_450	170	0	0	1366	0	0	0	0	0	0	0	0	0	0	0	0	1536	3	0	0	0	3	0	0	0	0	6	22	0	0	0	0	33	0	18	0	35	21	0	0	129	25	0	0	0	0	0	0	0
Screen_detected_451	54	0	0	362	0	0	0	0	0	0	0	0	0	0	0	0	416	0	0	0	0	0	0	0	0	0	0	18	0	0	0	15	0	0	0	0	38	0	0	0	71	29	0	0	0	0	0	0	0
Screen_detected_452	144	199	0	1401	0	166	0	0	336	0	0	0	0	0	0	0	2246	4	0	0	0	0	0	0	0	8	12	35	11	0	49	28	0	24	0	0	0	0	0	0	147	30	0	0	0	0	0	0	15
Screen_detected_453	200	134	0	1141	0	69	0	0	367	0	0	0	0	0	0	0	1911	0	0	0	0	0	3	0	0	0	3	53	28	0	90	0	0	0	0	0	0	0	0	0	171	26	0	0	16	19	0	0	22
Screen_detected_454	328	1155	0	2136	0	745	0	0	0	0	0	0	0	0	0	0	4364	2	0	0	0	0	0	0	0	5	7	427	0	0	0	0	0	0	0	0	0	0	0	0	427	27	0	41	0	134	0	0	0
Screen_detected_455	192	0	0	933	417	0	0	0	0	0	208	0	0	0	0	0	1750	0	0	0	0	0	0	0	2	0	2	64	29	0	76	0	0	26	0	0	0	0	0	0	195	29	0	0	0	0	0	0	0
Screen_detected_456	246	182	0	1590	436	129	0	0	0	0	0	0	0	0	0	0	2583	0	0	0	0	0	5	0	4	0	9	77	39	79	0	0	66	0	0	0	74	0	0	0	335	25	31	0	0	0	0	0	0
Screen_detected_457	249	0	0	1003	305	0	0	0	0	0	0	0	0	0	0	0	1557	1	0	2	0	2	0	0	0	0	5	56	13	0	56	0	0	0	0	0	0	0	0	0	125	28	0	0	0	0	0	29	0
Screen_detected_458	175	713	917	525	0	318	0	0	0	0	0	0	0	0	0	0	2648	3	0	0	0	5	0	0	0	0	8	121	39	0	0	0	0	44	0	0	0	0	0	0	204	11	0	0	0	0	0	27	0
Screen_detected_459	377	648	0	2900	0	1143	0	0	0	0	0	0	0	0	0	0	5068	0	0	7	0	6	0	0	0	0	13	147	259	0	0	0	0	0	0	0	0	0	0	0	406	0	40	0	34	0	0	0	78
Screen_detected_460	369	228	0	1175	555	167	0	0	0	0	0	0	0	0	0	0	2494	0	4	0	9	0	0	0	0	0	13	65	71	43	0	0	0	41	0	0	0	0	0	0	220	19	0	24	0	116	0	0	0
Screen_detected_461	434	1196	0	2247	0	1351	0	0	0	0	0	0	0	0	0	0	5228	0	17	0	0	0	0	0	0	0	17	91	39	0	0	0	49	65	0	0	0	0	0	0	244	28	0	0	35	62	0	0	0
Screen_detected_462	239	0	0	1976	0	0	0	0	0	0	0	0	0	0	0	0	2215	0	7	0	0	7	0	0	0	0	14	76	18	0	0	0	59	45	0	0	0	0	0	0	198	38	0	0	0	0	0	0	0
Screen_detected_463	326	0	0	2604	0	0	0	0	0	0	0	1304	0	0	0	0	4234	4	0	0	0	0	0	0	0	12	16	151	51	0	0	0	0	0	0	0	144	0	0	0	346	0	0	0	119	0	0	0	198
Screen_detected_464	152	0	0	1695	0	0	0	0	0	0	0	0	0	0	0	0	1847	0	0	0	0	0	8	0	0	0	8	65	0	0	0	0	37	0	0	0	45	0	51	0	198	28	0	0	0	13	0	0	0
Screen_detected_465	224	382	0	1568	0	0	0	0	0	0	0	0	0	0	0	0	2174	0	0	0	0	10	0	0	0	0	10	93	21	0	0	0	0	43	0	0	0	0	0	0	157	27	0	0	18	24	0	0	0
Screen_detected_466	187	98	0	1723	0	0	0	0	0	0	0	0	0	0	0	0	2008	0	0	0	0	0	0	0	0	7	7	54	0	0	100	0	46	0	0	0	0	0	0	0	200	29	0	0	0	0	0	0	0
Screen_detected_467	225	219	0	1859	0	140	0	0	0	0	0	0	0	0	0	0	2443	0	0	0	0	3	0	0	8	0	11	109	56	0	72	0	0	0	0	0	0	0	0	0	237	23	0	0	28	43	0	0	0
Screen_detected_468	238	396	0	1307	0	140	0	0	0	0	0	0	0	0	0	0	2081	0	1	0	0	2	0	0	0	0	3	57	17	0	69	0	27	0	0	0	0	0	0	0	170	33	8	0	0	0	0	0	0
Screen_detected_469	260	136	0	2745	1039	247	0	0	0	0	0	0	0	0	0	0	4427	3	3	6	0	0	11	0	0	0	23	184	97	0	0	0	601	0	0	0	0	0	0	0	882	24	0	0	0	107	0	0	0
Screen_detected_470	121	0	0	1041	0	0	0	0	0	0	0	0	0	0	0	0	1162	0	3	0	0	0	0	0	0	0	3	45	0	0	0	0	29	0	24	0	43	0	0	0	141	31	0	0	0	0	0	0	0
Screen_detected_471	251	149	0	1191	356	0	0	0	0	0	0	0	0	0	0	0	1947	0	6	0	0	0	0	0	0	0	6	90	34	0	66	0	0	0	0	0	0	0	0	0	190	33	0	0	0	12	0	0	0
Screen_detected_472	258	0	0	1461	0	0	0	0	0	0	0	0	0	0	0	0	1719	0	8	0	0	0	0	0	0	0	8	86	0	0	0	0	0	57	0	0	0	0	0	0	143	32	7	0	0	0	0	0	0
Screen_detected_473	439	0	0	2526	0	0	0	0	1421	0	0	0	0	0	0	0	4386	0	6	0	0	0	0	0	12	0	18	29	0	36	108	0	68	0	0	0	0	0	0	0	241	0	0	0	0	224	0	0	0
[truncated: 12 more columns]

## Sheet: Supplementary Data 7
Supplementary Data 1: Selection of breast cancer samples from The 100,000 Genomes Project cancer programme
A sample is excluded if it fails at least one quality control criteria. Some samples fail multiple criteria.
Samples excluded for failing clinical data quality control
	Tumour sample number
Before clinical data quality control	2306
Unique participants	2
Coded as non-primary breast tumours	67
Ambiguous assignment of treatment-naïve breast cancer	417
Non-assignment to detailed PHE-NCRAS diagnostic episode	332
Non-interval or non-screen detected breast cancer	607
Age<47 or Age>70	120
After clinical data quality control	761
